# Supplementary material for: Ultra-high precision nano additive manufacturing of metal oxide semiconductors via multi-photon lithography
Source: Nat Commun. 2024 Oct 25;15:9216. doi: 10.1038/s41467-024-52929-8 (PMC11511962; doi:10.1038/s41467-024-52929-8)
Supplement: Supplementary file 3 — Source Data [file 41467_2024_52929_MOESM3_ESM.xlsx]

## Sheet: Figure 1i
		Energy (KeV)	Intensity
		-0.1	0
		-0.09	0
		-0.08	0
		-0.07	0
		-0.06	2
		-0.05	4
		-0.04	16
		-0.03	34
		-0.02	61
		-0.01	116
		0	167
		0.01	216
		0.02	266
		0.03	289
		0.04	321
		0.05	306
		0.06	245
		0.07	173
		0.08	140
		0.09	116
		0.1	107
		0.11	114
		0.12	121
		0.13	135
		0.14	162
		0.15	167
		0.16	160
		0.17	190
		0.18	194
		0.19	188
		0.2	203
		0.21	242
		0.22	281
		0.23	335
		0.24	409
		0.25	489
		0.26	523
		0.27	508
		0.28	487
		0.29	405
		0.3	318
		0.31	233
		0.32	189
		0.33	171
		0.34	157
		0.35	166
		0.36	166
		0.37	178
		0.38	184
		0.39	185
		0.4	221
		0.41	228
		0.42	252
		0.43	264
		0.44	273
		0.45	314
		0.46	384
		0.47	496
		0.48	694
		0.49	990
		0.5	1325
		0.51	1577
		0.52	1712
		0.53	1693
		0.54	1465
		0.55	1131
		0.56	800
		0.57	525
		0.58	362
		0.59	294
		0.6	257
		0.61	237
		0.62	240
		0.63	232
		0.64	248
		0.65	268
		0.66	274
		0.67	272
		0.68	268
		0.69	253
		0.7	262
		0.71	265
		0.72	281
		0.73	253
		0.74	251
		0.75	285
		0.76	271
		0.77	273
		0.78	268
		0.79	277
		0.8	272
		0.81	290
		0.82	305
		0.83	320
		0.84	362
		0.85	375
		0.86	423
		0.87	459
		0.88	496
		0.89	529
		0.9	501
		0.91	487
		0.92	446
		0.93	435
		0.94	511
		0.95	650
		0.96	901
		0.97	1332
		0.98	1833
		0.99	2439
		1	3100
		1.01	3477
		1.02	3620
		1.03	3442
		1.04	2930
		1.05	2322
		1.06	1723
		1.07	1233
		1.08	867
		1.09	619
		1.1	460
		1.11	356
		1.12	313
		1.13	291
		1.14	259
		1.15	240
		1.16	231
		1.17	228
		1.18	217
		1.19	205
		1.2	214
		1.21	224
		1.22	219
		1.23	217
		1.24	231
		1.25	240
		1.26	232
		1.27	219
		1.28	203
		1.29	214
		1.3	222
		1.31	218
		1.32	209
		1.33	223
		1.34	211
		1.35	209
		1.36	190
		1.37	202
		1.38	213
		1.39	222
		1.4	210
		1.41	204
		1.42	194
		1.43	195
		1.44	211
		1.45	192
		1.46	190
		1.47	195
		1.48	191
		1.49	196
		1.5	200
		1.51	196
		1.52	196
		1.53	207
		1.54	207
		1.55	225
		1.56	233
		1.57	254
		1.58	269
		1.59	271
		1.6	256
		1.61	243
		1.62	239
		1.63	250
		1.64	243
		1.65	258
		1.66	338
		1.67	442
		1.68	588
		1.69	872
		1.7	1184
		1.71	1497
		1.72	1831
		1.73	2052
		1.74	2128
		1.75	2009
		1.76	1836
		1.77	1578
		1.78	1222
		1.79	922
		1.8	673
		1.81	513
		1.82	410
		1.83	323
		1.84	263
		1.85	240
		1.86	240
		1.87	223
		1.88	207
		1.89	179
		1.9	165
		1.91	168
		1.92	167
		1.93	165
		1.94	157
		1.95	169
		1.96	190
		1.97	215
		1.98	250
		1.99	329
		2	452
		2.01	566
		2.02	695
		2.03	788
		2.04	940
		2.05	1013
		2.06	1037
		2.07	1001
		2.08	883
		2.09	817
		2.1	810
		2.11	777
		2.12	702
		2.13	653
		2.14	616
		2.15	562
		2.16	481
		2.17	399
		2.18	316
		2.19	252
		2.2	200
		2.21	159
		2.22	132
		2.23	123
		2.24	118
		2.25	130
		2.26	138
		2.27	135
		2.28	157
		2.29	172
		2.3	166
		2.31	183
		2.32	169
		2.33	167
		2.34	165
		2.35	152
		2.36	141
		2.37	126
		2.38	118
		2.39	110
		2.4	104
		2.41	112
		2.42	101
		2.43	86
		2.44	96
		2.45	104
		2.46	105
		2.47	105
		2.48	99
		2.49	93
		2.5	89
		2.51	99
		2.52	88
		2.53	92
		2.54	97
		2.55	97
		2.56	91
		2.57	92
		2.58	94
		2.59	89
		2.6	89
		2.61	92
		2.62	94
		2.63	75
		2.64	86
		2.65	101
		2.66	106
		2.67	107
		2.68	108
		2.69	101
		2.7	93
		2.71	97
		2.72	92
		2.73	103
		2.74	100
		2.75	90
		2.76	97
		2.77	86
		2.78	84
		2.79	106
		2.8	94
		2.81	80
		2.82	78
		2.83	81
		2.84	82
		2.85	85
		2.86	95
		2.87	85
		2.88	82
		2.89	87
		2.9	83
		2.91	80
		2.92	80
		2.93	81
		2.94	79
		2.95	70
		2.96	66
		2.97	68
		2.98	68
		2.99	64
		3	77
		3.01	82
		3.02	60
		3.03	73
		3.04	80
		3.05	80
		3.06	71
		3.07	69
		3.08	69
		3.09	81
		3.1	71
		3.11	63
		3.12	59
		3.13	68
		3.14	75
		3.15	65
		3.16	58
		3.17	59
		3.18	59
		3.19	60
		3.2	71
		3.21	69
		3.22	63
		3.23	61
		3.24	71
		3.25	60
		3.26	62
		3.27	56
		3.28	59
		3.29	66
		3.3	59
		3.31	61
		3.32	60
		3.33	62
		3.34	67
		3.35	57
		3.36	62
		3.37	64
		3.38	59
		3.39	68
		3.4	70
		3.41	63
		3.42	58
		3.43	56
		3.44	57
		3.45	64
		3.46	69
		3.47	61
		3.48	53
		3.49	42
		3.5	46
		3.51	56
		3.52	60
		3.53	62
		3.54	63
		3.55	58
		3.56	60
		3.57	61
		3.58	56
		3.59	46
		3.6	52
		3.61	48
		3.62	49
		3.63	48
		3.64	44
		3.65	47
		3.66	52
		3.67	55
		3.68	49
		3.69	44
		3.7	45
		3.71	48
		3.72	52
		3.73	48
		3.74	43
		3.75	43
		3.76	47
		3.77	44
		3.78	45
		3.79	49
		3.8	51
		3.81	48
		3.82	44
		3.83	40
		3.84	47
		3.85	45
		3.86	42
		3.87	43
		3.88	42
		3.89	46
		3.9	40
		3.91	34
		3.92	39
		3.93	43
		3.94	39
		3.95	35
		3.96	36
		3.97	37
		3.98	38
		3.99	37
		4	36
		4.01	40
		4.02	39
		4.03	43
		4.04	43
		4.05	31
		4.06	45
		4.07	46
		4.08	34
		4.09	41
		4.1	37
		4.11	38
		4.12	33
		4.13	38
		4.14	39
		4.15	36
		4.16	32
		4.17	28
		4.18	26
		4.19	31
		4.2	38
		4.21	36
		4.22	32
		4.23	30
		4.24	35
		4.25	36
		4.26	34
		4.27	30
		4.28	30
		4.29	31
		4.3	29
		4.31	29
		4.32	31
		4.33	35
		4.34	35
		4.35	27
		4.36	24
		4.37	23
		4.38	27
		4.39	26
		4.4	27
		4.41	25
		4.42	30
		4.43	31
		4.44	29
		4.45	29
		4.46	28
		4.47	31
		4.48	28
		4.49	23
		4.5	27
		4.51	33
		4.52	35
		4.53	30
		4.54	31
		4.55	29
		4.56	22
		4.57	27
		4.58	25
		4.59	19
		4.6	22
		4.61	24
		4.62	18
		4.63	15
		4.64	27
		4.65	30
		4.66	22
		4.67	23
		4.68	25
		4.69	16
		4.7	13
		4.71	15
		4.72	20
		4.73	21
		4.74	14
		4.75	21
		4.76	18
		4.77	16
		4.78	19
		4.79	18
		4.8	15
		4.81	15
		4.82	12
		4.83	9
		4.84	11
		4.85	12
		4.86	13
		4.87	15
		4.88	12
		4.89	12
		4.9	10
		4.91	8
		4.92	8
		4.93	6
		4.94	9
		4.95	7
		4.96	4
		4.97	5
		4.98	9
		4.99	6
		5	5
		5.01	5
		5.02	2
		5.03	1
		5.04	1
		5.05	1
		5.06	2
		5.07	3
		5.08	2
		5.09	1
		5.1	1
		5.11	1
		5.12	0
		5.13	1
		5.14	2
		5.15	1
		5.16	0
		5.17	1
		5.18	1
		5.19	1
		5.2	0
		5.21	0
		5.22	0
		5.23	0
		5.24	0
		5.25	0
		5.26	0
		5.27	0
		5.28	0
		5.29	1
		5.3	1
		5.31	0
		5.32	0
		5.33	0
		5.34	1
		5.35	0
		5.36	0
		5.37	1
		5.38	1
		5.39	0
		5.4	0
		5.41	0
		5.42	0
		5.43	1
		5.44	1
		5.45	0
		5.46	0
		5.47	0
		5.48	1
		5.49	1
		5.5	0
		5.51	0
		5.52	0
		5.53	0
		5.54	0
		5.55	0
		5.56	0
		5.57	0
		5.58	1
		5.59	1
		5.6	1
		5.61	1
		5.62	0
		5.63	0
		5.64	0
		5.65	0
		5.66	0
		5.67	1
		5.68	1
		5.69	2
		5.7	1
		5.71	0
		5.72	0
		5.73	1
		5.74	0
		5.75	1
		5.76	2
		5.77	3
		5.78	2
		5.79	0
		5.8	1
		5.81	0
		5.82	0
		5.83	1
		5.84	0
		5.85	0
		5.86	0
		5.87	0
		5.88	1
		5.89	1
		5.9	0
		5.91	0
		5.92	0
		5.93	0
		5.94	0
		5.95	0
		5.96	0
		5.97	0
		5.98	0
		5.99	1
		6	0
		6.01	1
		6.02	0
		6.03	0
		6.04	0
		6.05	0
		6.06	0
		6.07	0
		6.08	0
		6.09	0
		6.1	0
		6.11	0
		6.12	0
		6.13	1
		6.14	1
		6.15	0
		6.16	0
		6.17	0
		6.18	0
		6.19	0
		6.2	0
		6.21	0
		6.22	0
		6.23	0
		6.24	0
		6.25	1
		6.26	0
		6.27	0
		6.28	0
		6.29	0
		6.3	1
		6.31	0
		6.32	0
		6.33	0
		6.34	0
		6.35	1
		6.36	1
		6.37	0
		6.38	0
		6.39	0
		6.4	0
		6.41	1
		6.42	0
		6.43	0
		6.44	0
		6.45	1
		6.46	0
		6.47	0
		6.48	0
		6.49	0
		6.5	0
		6.51	0
		6.52	0
		6.53	0
		6.54	0
		6.55	0
		6.56	0
		6.57	0
		6.58	1
		6.59	0
		6.6	0
		6.61	0
		6.62	0
		6.63	0
		6.64	0
		6.65	0
		6.66	0
		6.67	1
		6.68	0
		6.69	0
		6.7	0
		6.71	0
		6.72	0
		6.73	0
		6.74	1
		6.75	0
		6.76	0
		6.77	0
		6.78	0
		6.79	0
		6.8	0
		6.81	0
		6.82	0
		6.83	0
		6.84	0
		6.85	0
		6.86	0
		6.87	1
		6.88	0
		6.89	0
		6.9	0
		6.91	0
		6.92	0
		6.93	0
		6.94	1
		6.95	0
		6.96	0
		6.97	0
		6.98	0
		6.99	0
		7	0
		7.01	0
		7.02	0
		7.03	1
		7.04	0
		7.05	0
		7.06	1
		7.07	0
		7.08	0
		7.09	1
		7.1	0
		7.11	0
		7.12	1
		7.13	0
		7.14	0
		7.15	0
		7.16	0
		7.17	0
		7.18	0
		7.19	0
		7.2	0
		7.21	0
		7.22	0
		7.23	0
		7.24	0
		7.25	0
		7.26	0
		7.27	0
		7.28	0
		7.29	0
		7.3	0
		7.31	0
		7.32	0
		7.33	0
		7.34	0
		7.35	0
		7.36	0
		7.37	0
		7.38	0
		7.39	0
		7.4	0
		7.41	0
		7.42	0
		7.43	0
		7.44	0
		7.45	0
		7.46	1
		7.47	0
		7.48	1
		7.49	0
		7.5	0
		7.51	0
		7.52	1
		7.53	0
		7.54	0
		7.55	0
		7.56	0
		7.57	0
		7.58	0
		7.59	0
		7.6	0
		7.61	0
		7.62	0
		7.63	0
		7.64	0
		7.65	0
		7.66	0
		7.67	0
		7.68	0
		7.69	0
		7.7	0
		7.71	0
		7.72	0
		7.73	0
		7.74	0
		7.75	0
		7.76	0
		7.77	0
		7.78	0
		7.79	0
		7.8	0
		7.81	0
		7.82	0
		7.83	0
		7.84	0
		7.85	0
		7.86	0
		7.87	0
		7.88	0
		7.89	0
		7.9	0
		7.91	0
		7.92	0
		7.93	0
		7.94	0
		7.95	0
		7.96	0
		7.97	0
		7.98	0
		7.99	0
		8	0
		8.01	0
		8.02	0
		8.03	0
		8.04	0
		8.05	1
		8.06	0
		8.07	0
		8.08	0
		8.09	0
		8.1	0
		8.11	0
		8.12	0
		8.13	0
		8.14	0
		8.15	0
		8.16	0
		8.17	0
		8.18	0
		8.19	0
		8.2	0
		8.21	0
		8.22	0
		8.23	0
		8.24	0
		8.25	0
		8.26	0
		8.27	0
		8.28	0
		8.29	0
		8.3	0
		8.31	0
		8.32	0
		8.33	0
		8.34	0
		8.35	0
		8.36	0
		8.37	0
		8.38	0
		8.39	0
		8.4	0
		8.41	0
		8.42	0
		8.43	0
		8.44	0
		8.45	0
		8.46	0
		8.47	0
		8.48	0
		8.49	0
		8.5	0
		8.51	0
		8.52	0
		8.53	0
		8.54	0
		8.55	0
		8.56	0
		8.57	0
		8.58	0
		8.59	0
		8.6	0
		8.61	0
		8.62	0
		8.63	0
		8.64	0
		8.65	0
		8.66	0
		8.67	0
		8.68	0
		8.69	0
		8.7	0
		8.71	0
		8.72	0
		8.73	0
		8.74	0
		8.75	0
		8.76	0
		8.77	0
		8.78	0
		8.79	0
		8.8	0
		8.81	0
		8.82	0
		8.83	0
		8.84	0
		8.85	0
		8.86	0
		8.87	0
		8.88	0
		8.89	0
		8.9	0
		8.91	0
		8.92	0
		8.93	0
		8.94	0
		8.95	0
		8.96	0
		8.97	0
		8.98	0
		8.99	0
		9	0
		9.01	0
		9.02	0
		9.03	0
		9.04	0
		9.05	0
		9.06	0
		9.07	0
		9.08	0
		9.09	0
		9.1	0
		9.11	0
		9.12	0
		9.13	0
		9.14	0
		9.15	0
		9.16	0
		9.17	0
		9.18	0
		9.19	0
		9.2	0
		9.21	0
		9.22	0
		9.23	0
		9.24	0
		9.25	0
		9.26	0
		9.27	0
		9.28	0
		9.29	0
		9.3	0
		9.31	0
		9.32	0
		9.33	0
		9.34	0
		9.35	0
		9.36	0
		9.37	0
		9.38	0
		9.39	0
		9.4	0
		9.41	0
		9.42	0
		9.43	0
		9.44	0
		9.45	0
		9.46	0
		9.47	0
		9.48	0
		9.49	0
		9.5	0
		9.51	0
		9.52	0
		9.53	0
		9.54	0
		9.55	0
		9.56	0
		9.57	0
		9.58	0
		9.59	0
		9.6	0
		9.61	0
		9.62	0
		9.63	0
		9.64	0
		9.65	0
		9.66	0
		9.67	0
		9.68	0
		9.69	0
		9.7	0
		9.71	0
		9.72	0
		9.73	0
		9.74	0
		9.75	0
		9.76	0
		9.77	0
		9.78	0
		9.79	0
		9.8	0
		9.81	0
		9.82	0
		9.83	0
		9.84	0
		9.85	0
		9.86	0
		9.87	0
		9.88	0
		9.89	0
		9.9	0
		9.91	0
		9.92	0
		9.93	0
		9.94	0
		9.95	0
		9.96	0
		9.97	0
		9.98	0
		9.99	0
		10	0
		10.01	0
		10.02	0
		10.03	0
		10.04	0
		10.05	0
		10.06	0
		10.07	0
		10.08	0
		10.09	0
		10.1	0
		10.11	0
		10.12	0
		10.13	0

## Sheet: Figure 1m
			2θ (degree)	Intensity (a.u.)
			5	0.00599
			5.01	0.00599
			5.02	0.00599
			5.03	0.00563
			5.04	0.00704
			5.05	0.0081
			5.06	0.00704
			5.07	0.00669
			5.08	0.00458
			5.09	0.00387
			5.1	0.00352
			5.11	0.00246
			5.12	0.00282
			5.13	0.00387
			5.14	0.00423
			5.15	0.00387
			5.16	0.00317
			5.17	0.00317
			5.18	0.00246
			5.19	0.00458
			5.2	0.00669
			5.21	0.00775
			5.22	0.00845
			5.23	0.00775
			5.24	0.00775
			5.25	0.00739
			5.26	0.00634
			5.27	0.00599
			5.28	0.00634
			5.29	0.00704
			5.3	0.00599
			5.31	0.00423
			5.32	0.00423
			5.33	0.00387
			5.34	0.00528
			5.35	0.00634
			5.36	0.00669
			5.37	0.00739
			5.38	0.0081
			5.39	0.0081
			5.4	0.00669
			5.41	0.00669
			5.42	0.00739
			5.43	0.00704
			5.44	0.00669
			5.45	0.00599
			5.46	0.00493
			5.47	0.00528
			5.48	0.00669
			5.49	0.00669
			5.5	0.00704
			5.51	0.00775
			5.52	0.00704
			5.53	0.00528
			5.54	0.00493
			5.55	0.00493
			5.56	0.00493
			5.57	0.00599
			5.58	0.00563
			5.59	0.00634
			5.6	0.00704
			5.61	0.00599
			5.62	0.00599
			5.63	0.00563
			5.64	0.00669
			5.65	0.00634
			5.66	0.00599
			5.67	0.00669
			5.68	0.00599
			5.69	0.00704
			5.7	0.00775
			5.71	0.00739
			5.72	0.0081
			5.73	0.00634
			5.74	0.00599
			5.75	0.00599
			5.76	0.00599
			5.77	0.00704
			5.78	0.00634
			5.79	0.00669
			5.8	0.00704
			5.81	0.00669
			5.82	0.00599
			5.83	0.00528
			5.84	0.00599
			5.85	0.00634
			5.86	0.00599
			5.87	0.00634
			5.88	0.00634
			5.89	0.00599
			5.9	0.00599
			5.91	0.00563
			5.92	0.00528
			5.93	0.00563
			5.94	0.00528
			5.95	0.00528
			5.96	0.00528
			5.97	0.00634
			5.98	0.00775
			5.99	0.00704
			6	0.00669
			6.01	0.00669
			6.02	0.00669
			6.03	0.00775
			6.04	0.00775
			6.05	0.00739
			6.06	0.0088
			6.07	0.01021
			6.08	0.01056
			6.09	0.00915
			6.1	0.00915
			6.11	0.0088
			6.12	0.0088
			6.13	0.00775
			6.14	0.00563
			6.15	0.00493
			6.16	0.00387
			6.17	0.00282
			6.18	0.00352
			6.19	0.00493
			6.2	0.00669
			6.21	0.0081
			6.22	0.0081
			6.23	0.00739
			6.24	0.00704
			6.25	0.00634
			6.26	0.00458
			6.27	0.00352
			6.28	0.00387
			6.29	0.00493
			6.3	0.00563
			6.31	0.00634
			6.32	0.00669
			6.33	0.00634
			6.34	0.00704
			6.35	0.00739
			6.36	0.00704
			6.37	0.00634
			6.38	0.00599
			6.39	0.00599
			6.4	0.00669
			6.41	0.00563
			6.42	0.00493
			6.43	0.00458
			6.44	0.00458
			6.45	0.00493
			6.46	0.00563
			6.47	0.00563
			6.48	0.00634
			6.49	0.00739
			6.5	0.00775
			6.51	0.00739
			6.52	0.00669
			6.53	0.00563
			6.54	0.00458
			6.55	0.00493
			6.56	0.00563
			6.57	0.00563
			6.58	0.00669
			6.59	0.00845
			6.6	0.0088
			6.61	0.00951
			6.62	0.0088
			6.63	0.00775
			6.64	0.00669
			6.65	0.00634
			6.66	0.00669
			6.67	0.00739
			6.68	0.0081
			6.69	0.00915
			6.7	0.00986
			6.71	0.01056
			6.72	0.01021
			6.73	0.00986
			6.74	0.00915
			6.75	0.0088
			6.76	0.00951
			6.77	0.00951
			6.78	0.0081
			6.79	0.00775
			6.8	0.00704
			6.81	0.00599
			6.82	0.00599
			6.83	0.00669
			6.84	0.00634
			6.85	0.00704
			6.86	0.00845
			6.87	0.00986
			6.88	0.01092
			6.89	0.01127
			6.9	0.01056
			6.91	0.0088
			6.92	0.00704
			6.93	0.00669
			6.94	0.00493
			6.95	0.00387
			6.96	0.00423
			6.97	0.00704
			6.98	0.00951
			6.99	0.01021
			7	0.00915
			7.01	0.00845
			7.02	0.00739
			7.03	0.00563
			7.04	0.00493
			7.05	0.00458
			7.06	0.00563
			7.07	0.00704
			7.08	0.00845
			7.09	0.0088
			7.1	0.00775
			7.11	0.00704
			7.12	0.00669
			7.13	0.00634
			7.14	0.00634
			7.15	0.00775
			7.16	0.00845
			7.17	0.00739
			7.18	0.00775
			7.19	0.00775
			7.2	0.00563
			7.21	0.00423
			7.22	0.00458
			7.23	0.00493
			7.24	0.00493
			7.25	0.00563
			7.26	0.00528
			7.27	0.00493
			7.28	0.00599
			7.29	0.00669
			7.3	0.00634
			7.31	0.00563
			7.32	0.00634
			7.33	0.00634
			7.34	0.00563
			7.35	0.00528
			7.36	0.00528
			7.37	0.00563
			7.38	0.00634
			7.39	0.00669
			7.4	0.00634
			7.41	0.00563
			7.42	0.00669
			7.43	0.00669
			7.44	0.00669
			7.45	0.00739
			7.46	0.00915
			7.47	0.01021
			7.48	0.01092
			7.49	0.01021
			7.5	0.0088
			7.51	0.0081
			7.52	0.00775
			7.53	0.00634
			7.54	0.00563
			7.55	0.00493
			7.56	0.00493
			7.57	0.00599
			7.58	0.00634
			7.59	0.00634
			7.6	0.00669
			7.61	0.00739
			7.62	0.0081
			7.63	0.0088
			7.64	0.00915
			7.65	0.00775
			7.66	0.00563
			7.67	0.00599
			7.68	0.00669
			7.69	0.00669
			7.7	0.00563
			7.71	0.00528
			7.72	0.00563
			7.73	0.00634
			7.74	0.00634
			7.75	0.00563
			7.76	0.00493
			7.77	0.00563
			7.78	0.00704
			7.79	0.00845
			7.8	0.00915
			7.81	0.0088
			7.82	0.0081
			7.83	0.0081
			7.84	0.0088
			7.85	0.00845
			7.86	0.00739
			7.87	0.00775
			7.88	0.00845
			7.89	0.0088
			7.9	0.00845
			7.91	0.00739
			7.92	0.00599
			7.93	0.00669
			7.94	0.00845
			7.95	0.0081
			7.96	0.00634
			7.97	0.00739
			7.98	0.00845
			7.99	0.00775
			8	0.00704
			8.01	0.00704
			8.02	0.00669
			8.03	0.00704
			8.04	0.00775
			8.05	0.00634
			8.06	0.00528
			8.07	0.00599
			8.08	0.00634
			8.09	0.00599
			8.1	0.00528
			8.11	0.00493
			8.12	0.00493
			8.13	0.00563
			8.14	0.00599
			8.15	0.00599
			8.16	0.00634
			8.17	0.00775
			8.18	0.0081
			8.19	0.00739
			8.2	0.00739
			8.21	0.00669
			8.22	0.00634
			8.23	0.00563
			8.24	0.00528
			8.25	0.00493
			8.26	0.00423
			8.27	0.00387
			8.28	0.00387
			8.29	0.00352
			8.3	0.00387
			8.31	0.00317
			8.32	0.00282
			8.33	0.00352
			8.34	0.00599
			8.35	0.00704
			8.36	0.00704
			8.37	0.00704
			8.38	0.00739
			8.39	0.00704
			8.4	0.00669
			8.41	0.00599
			8.42	0.00599
			8.43	0.00669
			8.44	0.00739
			8.45	0.00704
			8.46	0.00599
			8.47	0.00563
			8.48	0.00528
			8.49	0.00493
			8.5	0.00599
			8.51	0.00704
			8.52	0.00739
			8.53	0.00739
			8.54	0.00704
			8.55	0.00634
			8.56	0.00563
			8.57	0.00493
			8.58	0.00423
			8.59	0.00387
			8.6	0.00423
			8.61	0.00493
			8.62	0.00563
			8.63	0.00528
			8.64	0.00493
			8.65	0.00528
			8.66	0.00563
			8.67	0.00528
			8.68	0.00423
			8.69	0.00317
			8.7	0.00282
			8.71	0.00282
			8.72	0.00246
			8.73	0.00176
			8.74	0.00211
			8.75	0.00211
			8.76	0.00246
			8.77	0.00317
			8.78	0.00352
			8.79	0.00387
			8.8	0.00458
			8.81	0.00493
			8.82	0.00458
			8.83	0.00493
			8.84	0.00528
			8.85	0.00458
			8.86	0.00387
			8.87	0.00352
			8.88	0.00317
			8.89	0.00352
			8.9	0.00352
			8.91	0.00317
			8.92	0.00317
			8.93	0.00423
			8.94	0.00563
			8.95	0.00563
			8.96	0.00528
			8.97	0.00563
			8.98	0.00634
			8.99	0.00669
			9	0.00528
			9.01	0.00387
			9.02	0.00387
			9.03	0.00493
			9.04	0.00599
			9.05	0.00634
			9.06	0.00563
			9.07	0.00458
			9.08	0.00493
			9.09	0.00493
			9.1	0.00458
			9.11	0.00458
			9.12	0.00458
			9.13	0.00423
			9.14	0.00528
			9.15	0.00634
			9.16	0.00634
			9.17	0.00493
			9.18	0.00528
			9.19	0.00634
			9.2	0.00739
			9.21	0.00634
			9.22	0.00458
			9.23	0.00387
			9.24	0.00493
			9.25	0.00634
			9.26	0.00634
			9.27	0.00493
			9.28	0.00528
			9.29	0.00493
			9.3	0.00423
			9.31	0.00282
			9.32	0.00141
			9.33	0.00106
			9.34	0.00141
			9.35	0.00282
			9.36	0.00352
			9.37	0.00317
			9.38	0.00317
			9.39	0.00317
			9.4	0.00423
			9.41	0.00528
			9.42	0.00563
			9.43	0.00634
			9.44	0.00739
			9.45	0.00845
			9.46	0.00951
			9.47	0.0088
			9.48	0.00775
			9.49	0.00634
			9.5	0.00458
			9.51	0.00387
			9.52	0.00317
			9.53	0.00352
			9.54	0.00282
			9.55	0.00352
			9.56	0.00528
			9.57	0.00599
			9.58	0.00669
			9.59	0.00634
			9.6	0.00634
			9.61	0.00704
			9.62	0.00669
			9.63	0.00634
			9.64	0.00493
			9.65	0.00458
			9.66	0.00458
			9.67	0.00458
			9.68	0.00387
			9.69	0.00352
			9.7	0.00352
			9.71	0.00387
			9.72	0.00282
			9.73	0.00211
			9.74	0.00282
			9.75	0.00423
			9.76	0.00493
			9.77	0.00528
			9.78	0.00458
			9.79	0.00352
			9.8	0.00387
			9.81	0.00563
			9.82	0.00563
			9.83	0.00528
			9.84	0.00599
			9.85	0.00669
			9.86	0.00599
			9.87	0.00528
			9.88	0.00282
			9.89	0.000704225
			9.9	0.00106
			9.91	0.00246
			9.92	0.00352
			9.93	0.00352
			9.94	0.00387
			9.95	0.00423
			9.96	0.00458
			9.97	0.00528
			9.98	0.00458
			9.99	0.00387
			10	0.00352
			10.01	0.00352
			10.02	0.00352
			10.03	0.00317
			10.04	0.00352
			10.05	0.00317
			10.06	0.00317
			10.07	0.00387
			10.08	0.00387
			10.09	0.00387
			10.1	0.00352
			10.11	0.00387
			10.12	0.00458
			10.13	0.00599
			10.14	0.00669
			10.15	0.00704
			10.16	0.00634
			10.17	0.00563
			10.18	0.00528
			10.19	0.00458
			10.2	0.00493
			10.21	0.00563
			10.22	0.00634
			10.23	0.00634
			10.24	0.00528
			10.25	0.00563
			10.26	0.00599
			10.27	0.00528
			10.28	0.00528
			10.29	0.00563
			10.3	0.00669
			10.31	0.00669
			10.32	0.00599
			10.33	0.00458
			10.34	0.00282
			10.35	0.00317
			10.36	0.00352
			10.37	0.00211
			10.38	0.00141
			10.39	0.00211
			10.4	0.00352
			10.41	0.00387
			10.42	0.00423
			10.43	0.00423
			10.44	0.00352
			10.45	0.00423
			10.46	0.00493
			10.47	0.00458
			10.48	0.00423
			10.49	0.00387
			10.5	0.00387
			10.51	0.00317
			10.52	0.00246
			10.53	0.00176
			10.54	0.00176
			10.55	0.00211
			10.56	0.00246
			10.57	0.00246
			10.58	0.00211
			10.59	0.00282
			10.6	0.00352
			10.61	0.00387
			10.62	0.00387
			10.63	0.00458
			10.64	0.00563
			10.65	0.00563
			10.66	0.00493
			10.67	0.00458
			10.68	0.00423
			10.69	0.00493
			10.7	0.00458
			10.71	0.00352
			10.72	0.00282
			10.73	0.00352
			10.74	0.00458
			10.75	0.00599
			10.76	0.00634
			10.77	0.00634
			10.78	0.00528
			10.79	0.00458
			10.8	0.00387
			10.81	0.00387
			10.82	0.00352
			10.83	0.00317
			10.84	0.00282
			10.85	0.00317
			10.86	0.00352
			10.87	0.00387
			10.88	0.00387
			10.89	0.00387
			10.9	0.00493
			10.91	0.00563
			10.92	0.00528
			10.93	0.00387
			10.94	0.00211
			10.95	0.000704225
			10.96	0.000704225
			10.97	0.000704225
			10.98	0.00141
			10.99	0.00282
			11	0.00458
			11.01	0.00563
			11.02	0.00634
			11.03	0.00563
			11.04	0.00458
			11.05	0.00352
			11.06	0.00352
			11.07	0.00317
			11.08	0.00282
			11.09	0.00246
			11.1	0.00282
			11.11	0.00352
			11.12	0.00423
			11.13	0.00387
			11.14	0.00352
			11.15	0.00317
			11.16	0.00317
			11.17	0.00317
			11.18	0.00282
			11.19	0.00352
			11.2	0.00423
			11.21	0.00458
			11.22	0.00528
			11.23	0.00528
			11.24	0.00528
			11.25	0.00493
			11.26	0.00458
			11.27	0.00458
			11.28	0.00423
			11.29	0.00493
			11.3	0.00493
			11.31	0.00423
			11.32	0.00387
			11.33	0.00423
			11.34	0.00528
			11.35	0.00669
			11.36	0.00704
			11.37	0.00669
			11.38	0.00599
			11.39	0.00599
			11.4	0.00458
			11.41	0.00352
			11.42	0.00282
			11.43	0.00246
			11.44	0.00282
			11.45	0.00423
			11.46	0.00528
			11.47	0.00599
			11.48	0.00634
			11.49	0.00704
			11.5	0.00669
			11.51	0.00634
			11.52	0.00634
			11.53	0.00704
			11.54	0.00739
			11.55	0.00704
			11.56	0.00528
			11.57	0.00458
			11.58	0.00423
			11.59	0.00458
			11.6	0.00423
			11.61	0.00387
			11.62	0.00458
			11.63	0.00493
			11.64	0.00387
			11.65	0.00387
			11.66	0.00493
			11.67	0.00669
			11.68	0.00845
			11.69	0.00986
			11.7	0.00986
			11.71	0.00915
			11.72	0.0081
			11.73	0.00563
			11.74	0.00387
			11.75	0.00352
			11.76	0.00352
			11.77	0.00317
			11.78	0.00211
			11.79	0.00106
			11.8	0.000704225
			11.81	0.00176
			11.82	0.00352
			11.83	0.00493
			11.84	0.00563
			11.85	0.00528
			11.86	0.00458
			11.87	0.00528
			11.88	0.00599
			11.89	0.00704
			11.9	0.0081
			11.91	0.00986
			11.92	0.00986
			11.93	0.00951
			11.94	0.00845
			11.95	0.00669
			11.96	0.00528
			11.97	0.00458
			11.98	0.00387
			11.99	0.00317
			12	0.00352
			12.01	0.00352
			12.02	0.00352
			12.03	0.00352
			12.04	0.00387
			12.05	0.00423
			12.06	0.00458
			12.07	0.00423
			12.08	0.00317
			12.09	0.00246
			12.1	0.00246
			12.11	0.00317
			12.12	0.00352
			12.13	0.00387
			12.14	0.00423
			12.15	0.00528
			12.16	0.00704
			12.17	0.00704
			12.18	0.00634
			12.19	0.00493
			12.2	0.00423
			12.21	0.00423
			12.22	0.00423
			12.23	0.00423
			12.24	0.00528
			12.25	0.00669
			12.26	0.00739
			12.27	0.00739
			12.28	0.00669
			12.29	0.00634
			12.3	0.00599
			12.31	0.00528
			12.32	0.00387
			12.33	0.00246
			12.34	0.00282
			12.35	0.00458
			12.36	0.00599
			12.37	0.00634
			12.38	0.00599
			12.39	0.00634
			12.4	0.00599
			12.41	0.00423
			12.42	0.00211
			12.43	0
			12.44	0
			12.45	0.00176
			12.46	0.00352
			12.47	0.00458
			12.48	0.00528
			12.49	0.00563
			12.5	0.00563
			12.51	0.00599
			12.52	0.00669
			12.53	0.00669
			12.54	0.00704
			12.55	0.00739
			12.56	0.00704
			12.57	0.00599
			12.58	0.00423
			12.59	0.00282
			12.6	0.00211
			12.61	0.00246
			12.62	0.00352
			12.63	0.00352
			12.64	0.00317
			12.65	0.00282
			12.66	0.00352
			12.67	0.00458
			12.68	0.00528
			12.69	0.00599
			12.7	0.00563
			12.71	0.00493
			12.72	0.00528
			12.73	0.00528
			12.74	0.00423
			12.75	0.00352
			12.76	0.00493
			12.77	0.00669
			12.78	0.00669
			12.79	0.00634
			12.8	0.00528
			12.81	0.00423
			12.82	0.00423
			12.83	0.00387
			12.84	0.00246
			12.85	0.00176
			12.86	0.00246
			12.87	0.00493
			12.88	0.00669
			12.89	0.0081
			12.9	0.0088
			12.91	0.0088
			12.92	0.0081
			12.93	0.00704
			12.94	0.00599
			12.95	0.00493
			12.96	0.00458
			12.97	0.00528
			12.98	0.00493
			12.99	0.00528
			13	0.00599
			13.01	0.00599
			13.02	0.00528
			13.03	0.00458
			13.04	0.00458
			13.05	0.00493
			13.06	0.00599
			13.07	0.00739
			13.08	0.00775
			13.09	0.00775
			13.1	0.00704
			13.11	0.00599
			13.12	0.00423
			13.13	0.00352
			13.14	0.00352
			13.15	0.00423
			13.16	0.00599
			13.17	0.00775
			13.18	0.0088
			13.19	0.00845
			13.2	0.0081
			13.21	0.00775
			13.22	0.00775
			13.23	0.00775
			13.24	0.00704
			13.25	0.00704
			13.26	0.00669
			13.27	0.00563
			13.28	0.00493
			13.29	0.00493
			13.3	0.00458
			13.31	0.00528
			13.32	0.00704
			13.33	0.00845
			13.34	0.00915
			13.35	0.0088
			13.36	0.00704
			13.37	0.00423
			13.38	0.00317
			13.39	0.00387
			13.4	0.00493
			13.41	0.00669
			13.42	0.0081
			13.43	0.0088
			13.44	0.0081
			13.45	0.00704
			13.46	0.00669
			13.47	0.00704
			13.48	0.0088
			13.49	0.01056
			13.5	0.01092
			13.51	0.00986
			13.52	0.0081
			13.53	0.00599
			13.54	0.00387
			13.55	0.00246
			13.56	0.00282
			13.57	0.00458
			13.58	0.00669
			13.59	0.00739
			13.6	0.00704
			13.61	0.00493
			13.62	0.00317
			13.63	0.00317
			13.64	0.00423
			13.65	0.00563
			13.66	0.00669
			13.67	0.0081
			13.68	0.00845
			13.69	0.00704
			13.7	0.00528
			13.71	0.00317
			13.72	0.00211
			13.73	0.00176
			13.74	0.00282
			13.75	0.00493
			13.76	0.00563
			13.77	0.00669
			13.78	0.00739
			13.79	0.00775
			13.8	0.00915
			13.81	0.00951
			13.82	0.00915
			13.83	0.0088
			13.84	0.00915
			13.85	0.00915
			13.86	0.0081
			13.87	0.00739
			13.88	0.00775
			13.89	0.0081
			13.9	0.00915
			13.91	0.00915
			13.92	0.00845
			13.93	0.00775
			13.94	0.00704
			13.95	0.00634
			13.96	0.00528
			13.97	0.00458
			13.98	0.00528
			13.99	0.00634
			14	0.00739
			14.01	0.00775
			14.02	0.00669
			14.03	0.00599
			14.04	0.00528
			14.05	0.00493
			14.06	0.00423
			14.07	0.00423
			14.08	0.00458
			14.09	0.00563
			14.1	0.00704
			14.11	0.00704
			14.12	0.00669
			14.13	0.00704
			14.14	0.00739
			14.15	0.00669
			14.16	0.00599
			14.17	0.00599
			14.18	0.00634
			14.19	0.00634
			14.2	0.00599
			14.21	0.00493
			14.22	0.00528
			14.23	0.00669
			14.24	0.0081
			14.25	0.0088
			14.26	0.0088
			14.27	0.0088
			14.28	0.0088
			14.29	0.0081
			14.3	0.00704
			14.31	0.00704
			14.32	0.00669
			14.33	0.00669
			14.34	0.00669
			14.35	0.00599
			14.36	0.00528
			14.37	0.00493
			14.38	0.00423
			14.39	0.00387
			14.4	0.00423
			14.41	0.00458
			14.42	0.00493
			14.43	0.00563
			14.44	0.00634
			14.45	0.00634
			14.46	0.00599
			14.47	0.00528
			14.48	0.00387
			14.49	0.00282
			14.5	0.00246
			14.51	0.00211
			14.52	0.00211
			14.53	0.00211
			14.54	0.00211
			14.55	0.00246
			14.56	0.00282
			14.57	0.00282
			14.58	0.00246
			14.59	0.00176
			14.6	0.00176
			14.61	0.00282
			14.62	0.00458
			14.63	0.00599
			14.64	0.00739
			14.65	0.0081
			14.66	0.00915
			14.67	0.00845
			14.68	0.00669
			14.69	0.00458
			14.7	0.00282
			14.71	0.00317
			14.72	0.00423
			14.73	0.00528
			14.74	0.00493
			14.75	0.00493
			14.76	0.00599
			14.77	0.00669
			14.78	0.00634
			14.79	0.00563
			14.8	0.00528
			14.81	0.00528
			14.82	0.00423
			14.83	0.00282
			14.84	0.00176
			14.85	0.00176
			14.86	0.00282
			14.87	0.00352
			14.88	0.00387
			14.89	0.00423
			14.9	0.00387
			14.91	0.00282
			14.92	0.00246
			14.93	0.00317
			14.94	0.00458
			14.95	0.00563
			14.96	0.00563
			14.97	0.00493
			14.98	0.00493
			14.99	0.00528
			15	0.00528
			15.01	0.00599
			15.02	0.00739
			15.03	0.00845
			15.04	0.00915
			15.05	0.00845
			15.06	0.00599
			15.07	0.00352
			15.08	0.00282
			15.09	0.00317
			15.1	0.00458
			15.11	0.00599
			15.12	0.00634
			15.13	0.00669
			15.14	0.00634
			15.15	0.00563
			15.16	0.00423
			15.17	0.00317
			15.18	0.00246
			15.19	0.00246
			15.2	0.00246
			15.21	0.00141
			15.22	0.000704225
			15.23	0.00106
			15.24	0.00176
			15.25	0.00211
			15.26	0.00211
			15.27	0.00282
			15.28	0.00352
			15.29	0.00423
			15.3	0.00563
			15.31	0.00563
			15.32	0.00599
			15.33	0.00634
			15.34	0.00528
			15.35	0.00317
			15.36	0.000704225
			15.37	0
			15.38	0
			15.39	0.00141
			15.4	0.00423
			15.41	0.00528
			15.42	0.00563
			15.43	0.00599
			15.44	0.00599
			15.45	0.00528
			15.46	0.00493
			15.47	0.00493
			15.48	0.00528
			15.49	0.00563
			15.5	0.00528
			15.51	0.00423
			15.52	0.00282
			15.53	0.00176
			15.54	0.000704225
			15.55	0.000704225
			15.56	0.000704225
			15.57	0.000352113
			15.58	0.00106
			15.59	0.00176
			15.6	0.00317
			15.61	0.00387
			15.62	0.00493
			15.63	0.00528
			15.64	0.00528
			15.65	0.00528
			15.66	0.00528
			15.67	0.00563
			15.68	0.00634
			15.69	0.00634
			15.7	0.00634
			15.71	0.00599
			15.72	0.00493
			15.73	0.00317
			15.74	0.00211
			15.75	0.00141
			15.76	0.00246
			15.77	0.00387
			15.78	0.00493
			15.79	0.00563
			15.8	0.00704
			15.81	0.00775
			15.82	0.00739
			15.83	0.00563
			15.84	0.00458
			15.85	0.00317
			15.86	0.00176
			15.87	0.00106
			15.88	0.00106
			15.89	0.00246
			15.9	0.00423
			15.91	0.00599
			15.92	0.00634
			15.93	0.00599
			15.94	0.00599
			15.95	0.00563
			15.96	0.00423
			15.97	0.00352
			15.98	0.00352
			15.99	0.00423
			16	0.00423
			16.01	0.00423
			16.02	0.00387
			16.03	0.00458
			16.04	0.00599
			16.05	0.00669
			16.06	0.00704
			16.07	0.00739
			16.08	0.00845
			16.09	0.0081
			16.1	0.00704
			16.11	0.00528
			16.12	0.00387
			16.13	0.00246
			16.14	0.00106
			16.15	0.000352113
			16.16	0.00141
			16.17	0.00423
			16.18	0.00704
			16.19	0.0088
			16.2	0.00986
			16.21	0.00951
			16.22	0.0081
			16.23	0.00563
			16.24	0.00211
			16.25	0.000704225
			16.26	0.000704225
			16.27	0.00176
			16.28	0.00352
			16.29	0.00458
			16.3	0.00563
			16.31	0.00669
			16.32	0.00704
			16.33	0.00669
			16.34	0.00599
			16.35	0.00599
			16.36	0.00599
			16.37	0.00528
			16.38	0.00458
			16.39	0.00282
			16.4	0.00141
			16.41	0.00176
			16.42	0.00246
			16.43	0.00317
			16.44	0.00493
			16.45	0.00563
			16.46	0.00563
			16.47	0.00528
			16.48	0.00423
			16.49	0.00317
			16.5	0.00282
			16.51	0.00317
			16.52	0.00317
			16.53	0.00317
			16.54	0.00352
			16.55	0.00387
			16.56	0.00387
			16.57	0.00352
			16.58	0.00352
			16.59	0.00352
			16.6	0.00352
			16.61	0.00282
			16.62	0.00317
			16.63	0.00423
			16.64	0.00528
			16.65	0.00669
			16.66	0.00739
			16.67	0.00704
			16.68	0.00669
			16.69	0.00563
			16.7	0.00387
			16.71	0.00282
			16.72	0.00211
			16.73	0.00106
			16.74	0.000704225
			16.75	0.00176
			16.76	0.00211
			16.77	0.00282
			16.78	0.00387
			16.79	0.00387
			16.8	0.00317
			16.81	0.00282
			16.82	0.00282
			16.83	0.00352
			16.84	0.00458
			16.85	0.00493
			16.86	0.00493
			16.87	0.00458
			16.88	0.00387
			16.89	0.00317
			16.9	0.00246
			16.91	0.00282
			16.92	0.00317
			16.93	0.00352
			16.94	0.00282
			16.95	0.00317
			16.96	0.00387
			16.97	0.00423
			16.98	0.00423
			16.99	0.00528
			17	0.00634
			17.01	0.00634
			17.02	0.00599
			17.03	0.00458
			17.04	0.00282
			17.05	0.00246
			17.06	0.00176
			17.07	0.00141
			17.08	0.00317
			17.09	0.00634
			17.1	0.0088
			17.11	0.00986
			17.12	0.00986
			17.13	0.0088
			17.14	0.00845
			17.15	0.0081
			17.16	0.00704
			17.17	0.00669
			17.18	0.00669
			17.19	0.00669
			17.2	0.00458
			17.21	0.00211
			17.22	0.00106
			17.23	0.00141
			17.24	0.00387
			17.25	0.00634
			17.26	0.00739
			17.27	0.00775
			17.28	0.00669
			17.29	0.00493
			17.3	0.00282
			17.31	0.00176
			17.32	0.00211
			17.33	0.00282
			17.34	0.00493
			17.35	0.00599
			17.36	0.00704
			17.37	0.00739
			17.38	0.00669
			17.39	0.00563
			17.4	0.00423
			17.41	0.00317
			17.42	0.00246
			17.43	0.00141
			17.44	0.00176
			17.45	0.00211
			17.46	0.00387
			17.47	0.00528
			17.48	0.00599
			17.49	0.00634
			17.5	0.00634
			17.51	0.00634
			17.52	0.00599
			17.53	0.00423
			17.54	0.00282
			17.55	0.00176
			17.56	0.00141
			17.57	0.00106
			17.58	0.000352113
			17.59	0
			17.6	0.000352113
			17.61	0.000704225
			17.62	0.00141
			17.63	0.00176
			17.64	0.00141
			17.65	0.00176
			17.66	0.00282
			17.67	0.00387
			17.68	0.00458
			17.69	0.00563
			17.7	0.00563
			17.71	0.00528
			17.72	0.00423
			17.73	0.00246
			17.74	0.00141
			17.75	0.00211
			17.76	0.00387
			17.77	0.00528
			17.78	0.00669
			17.79	0.00739
			17.8	0.00634
			17.81	0.00458
			17.82	0.00317
			17.83	0.00282
			17.84	0.00387
			17.85	0.00493
			17.86	0.00634
			17.87	0.00669
			17.88	0.00634
			17.89	0.00563
			17.9	0.00387
			17.91	0.00246
			17.92	0.00352
			17.93	0.00599
			17.94	0.00775
			17.95	0.00845
			17.96	0.0081
			17.97	0.00634
			17.98	0.00528
			17.99	0.00387
			18	0.00246
			18.01	0.00246
			18.02	0.00458
			18.03	0.00775
			18.04	0.0088
			18.05	0.0088
			18.06	0.0081
			18.07	0.00669
			18.08	0.00493
			18.09	0.00352
			18.1	0.00317
			18.11	0.00423
			18.12	0.00669
			18.13	0.00915
			18.14	0.01021
			18.15	0.00986
			18.16	0.00915
			18.17	0.00704
			18.18	0.00528
			18.19	0.00423
			18.2	0.00352
			18.21	0.00423
			18.22	0.00599
			18.23	0.00775
			18.24	0.00704
			18.25	0.00599
			18.26	0.00528
			18.27	0.00423
			18.28	0.00423
			18.29	0.00458
			18.3	0.00493
			18.31	0.00493
			18.32	0.00528
			18.33	0.00528
			18.34	0.00423
			18.35	0.00423
			18.36	0.00458
			18.37	0.00423
			18.38	0.00387
			18.39	0.00352
			18.4	0.00317
			18.41	0.00176
			18.42	0.00141
			18.43	0.00387
			18.44	0.00634
			18.45	0.00845
			18.46	0.01021
			18.47	0.01092
			18.48	0.01021
			18.49	0.0081
			18.5	0.00634
			18.51	0.00528
			18.52	0.00599
			18.53	0.00739
			18.54	0.00845
			18.55	0.00845
			18.56	0.0081
			18.57	0.00669
			18.58	0.00458
			18.59	0.00211
			18.6	0
			18.61	0.000352113
			18.62	0.00106
			18.63	0.00176
			18.64	0.00246
			18.65	0.00352
			18.66	0.00423
			18.67	0.00387
			18.68	0.00423
			18.69	0.00528
			18.7	0.00599
			18.71	0.00704
			18.72	0.00739
			18.73	0.00634
			18.74	0.00387
			18.75	0.00246
			18.76	0.00176
			18.77	0.00246
			18.78	0.00458
			18.79	0.0081
			18.8	0.01021
			18.81	0.01092
			18.82	0.01021
			18.83	0.00915
			18.84	0.00775
			18.85	0.00634
			18.86	0.00599
			18.87	0.00704
			18.88	0.0081
			18.89	0.00915
			18.9	0.00986
			18.91	0.00915
			18.92	0.0088
			18.93	0.00775
			18.94	0.00599
			18.95	0.00458
			18.96	0.00458
			18.97	0.00493
			18.98	0.00599
			18.99	0.00669
			19	0.00775
			19.01	0.00775
			19.02	0.0081
			19.03	0.00739
			19.04	0.00704
			19.05	0.00775
			19.06	0.00845
			19.07	0.00845
			19.08	0.0088
			19.09	0.0081
			19.1	0.00669
			19.11	0.00493
			19.12	0.00493
			19.13	0.00423
			19.14	0.00528
			19.15	0.00669
			19.16	0.0081
			19.17	0.00915
			19.18	0.01021
			19.19	0.00915
			19.2	0.0081
			19.21	0.00739
			19.22	0.00669
			19.23	0.00528
			19.24	0.00528
			19.25	0.00775
			19.26	0.01056
			19.27	0.01303
			19.28	0.01514
			19.29	0.01549
			19.3	0.01373
			19.31	0.01232
			19.32	0.01056
			19.33	0.00739
			19.34	0.00563
			19.35	0.00669
			19.36	0.00704
			19.37	0.00775
			19.38	0.00775
			19.39	0.00669
			19.4	0.00387
			19.41	0.00317
			19.42	0.00282
			19.43	0.00317
			19.44	0.00423
			19.45	0.00563
			19.46	0.00669
			19.47	0.00845
			19.48	0.00775
			19.49	0.00775
			19.5	0.0081
			19.51	0.00739
			19.52	0.00669
			19.53	0.00634
			19.54	0.00528
			19.55	0.00387
			19.56	0.00352
			19.57	0.00317
			19.58	0.00141
			19.59	0.00176
			19.6	0.00141
			19.61	0.000704225
			19.62	0.00106
			19.63	0.00176
			19.64	0.00352
			19.65	0.00599
			19.66	0.00951
			19.67	0.01197
			19.68	0.01303
			19.69	0.01268
			19.7	0.01021
			19.71	0.00739
			19.72	0.00493
			19.73	0.00246
			19.74	0.00141
			19.75	0.000704225
			19.76	0.00176
			19.77	0.00317
			19.78	0.00387
			19.79	0.00599
			19.8	0.0081
			19.81	0.0088
			19.82	0.00951
			19.83	0.00986
			19.84	0.0088
			19.85	0.00704
			19.86	0.00739
			19.87	0.00669
			19.88	0.00528
			19.89	0.00563
			19.9	0.00528
			19.91	0.00387
			19.92	0.00317
			19.93	0.00246
			19.94	0.00141
			19.95	0.00246
			19.96	0.00423
			19.97	0.00563
			19.98	0.00669
			19.99	0.00739
			20	0.00669
			20.01	0.00634
			20.02	0.00528
			20.03	0.00423
			20.04	0.00528
			20.05	0.00775
			20.06	0.0088
			20.07	0.00951
			20.08	0.01092
			20.09	0.00986
			20.1	0.00845
			20.11	0.00775
			20.12	0.00704
			20.13	0.00669
			20.14	0.00739
			20.15	0.00739
			20.16	0.00634
			20.17	0.00528
			20.18	0.00458
			20.19	0.00211
			20.2	0.00211
			20.21	0.00317
			20.22	0.00352
			20.23	0.00493
			20.24	0.00704
			20.25	0.0081
			20.26	0.0081
			20.27	0.00739
			20.28	0.00599
			20.29	0.00458
			20.3	0.00599
			20.31	0.00634
			20.32	0.00528
			20.33	0.00599
			20.34	0.00704
			20.35	0.00634
			20.36	0.00528
			20.37	0.00563
			20.38	0.00599
			20.39	0.00634
			20.4	0.0081
			20.41	0.00845
			20.42	0.00845
			20.43	0.0088
			20.44	0.0088
			20.45	0.00704
			20.46	0.00634
			20.47	0.00599
			20.48	0.00599
			20.49	0.00528
			20.5	0.00599
			20.51	0.00739
			20.52	0.00739
			20.53	0.0081
			20.54	0.00775
			20.55	0.00669
			20.56	0.00493
			20.57	0.00282
			20.58	0.00282
			20.59	0.00176
			20.6	0.00211
			20.61	0.00246
			20.62	0.00317
			20.63	0.00528
			20.64	0.00739
			20.65	0.00986
			20.66	0.01056
			20.67	0.01092
			20.68	0.01197
			20.69	0.01092
			20.7	0.00915
			20.71	0.00739
			20.72	0.00528
			20.73	0.00317
			20.74	0.00211
			20.75	0.00317
			20.76	0.00387
			20.77	0.00528
			20.78	0.0081
			20.79	0.01092
			20.8	0.01268
			20.81	0.01408
			20.82	0.01338
			20.83	0.01162
			20.84	0.0088
			20.85	0.00739
			20.86	0.00528
			20.87	0.00458
			20.88	0.00458
			20.89	0.00458
			20.9	0.00458
			20.91	0.00563
			20.92	0.00669
			20.93	0.00775
			20.94	0.0088
			20.95	0.01056
			20.96	0.01127
			20.97	0.01268
			20.98	0.01232
			20.99	0.01021
			21	0.0081
			21.01	0.00493
			21.02	0.00387
			21.03	0.00317
			21.04	0.00317
			21.05	0.00493
			21.06	0.00775
			21.07	0.01056
			21.08	0.01162
			21.09	0.01197
			21.1	0.01162
			21.11	0.00915
			21.12	0.00704
			21.13	0.00387
			21.14	0.00317
			21.15	0.00387
			21.16	0.00634
			21.17	0.01021
			21.18	0.01268
			21.19	0.01444
			21.2	0.01585
			21.21	0.01479
			21.22	0.01162
			21.23	0.00775
			21.24	0.00458
			21.25	0.00176
			21.26	0.00106
			21.27	0.00141
			21.28	0.00246
			21.29	0.00423
			21.3	0.00599
			21.31	0.00634
			21.32	0.00634
			21.33	0.00599
			21.34	0.00423
			21.35	0.00282
			21.36	0.00352
			21.37	0.00387
			21.38	0.00528
			21.39	0.00634
			21.4	0.0081
			21.41	0.0088
			21.42	0.00915
			21.43	0.00845
			21.44	0.00739
			21.45	0.00634
			21.46	0.00704
			21.47	0.00669
			21.48	0.00669
			21.49	0.00739
			21.5	0.00775
			21.51	0.00599
			21.52	0.00493
			21.53	0.00528
			21.54	0.00669
			21.55	0.00775
			21.56	0.0081
			21.57	0.00775
			21.58	0.0081
			21.59	0.0088
			21.6	0.00775
			21.61	0.00563
			21.62	0.00634
			21.63	0.00739
			21.64	0.0081
			21.65	0.00739
			21.66	0.00704
			21.67	0.00528
			21.68	0.00423
			21.69	0.00458
			21.7	0.00458
			21.71	0.00458
			21.72	0.00634
			21.73	0.00775
			21.74	0.00845
			21.75	0.0081
			21.76	0.0088
			21.77	0.0081
			21.78	0.00704
			21.79	0.00915
			21.8	0.01127
			21.81	0.01127
			21.82	0.01303
			21.83	0.01303
			21.84	0.00986
			21.85	0.00775
			21.86	0.00669
			21.87	0.00563
			21.88	0.00775
			21.89	0.01127
			21.9	0.01338
			21.91	0.01303
			21.92	0.01232
			21.93	0.00915
			21.94	0.00528
			21.95	0.00317
			21.96	0.00141
			21.97	0.00282
			21.98	0.00704
			21.99	0.01021
			22	0.01162
			22.01	0.01092
			22.02	0.00986
			22.03	0.0088
			22.04	0.00704
			22.05	0.00599
			22.06	0.00599
			22.07	0.00669
			22.08	0.00634
			22.09	0.00669
			22.1	0.00739
			22.11	0.00669
			22.12	0.00704
			22.13	0.00704
			22.14	0.00775
			22.15	0.00915
			22.16	0.00915
			22.17	0.00775
			22.18	0.00634
			22.19	0.00563
			22.2	0.00458
			22.21	0.00387
			22.22	0.00246
			22.23	0.00176
			22.24	0.00317
			22.25	0.00423
			22.26	0.00493
			22.27	0.0081
			22.28	0.01127
			22.29	0.01232
			22.3	0.01197
			22.31	0.01268
			22.32	0.01092
			22.33	0.0081
			22.34	0.00599
			22.35	0.00458
			22.36	0.00387
			22.37	0.00423
			22.38	0.00528
			22.39	0.00563
			22.4	0.00634
			22.41	0.00739
			22.42	0.00739
			22.43	0.00528
			22.44	0.00493
			22.45	0.00528
			22.46	0.00599
			22.47	0.00493
			22.48	0.00493
			22.49	0.00599
			22.5	0.00669
			22.51	0.0081
			22.52	0.00704
			22.53	0.00599
			22.54	0.00634
			22.55	0.00599
			22.56	0.00704
			22.57	0.00599
			22.58	0.00704
			22.59	0.01021
			22.6	0.01338
			22.61	0.01585
			22.62	0.01479
			22.63	0.01373
			22.64	0.01092
			22.65	0.00845
			22.66	0.00739
			22.67	0.00458
			22.68	0.00528
			22.69	0.00739
			22.7	0.0088
			22.71	0.00951
			22.72	0.00845
			22.73	0.00704
			22.74	0.00458
			22.75	0.00317
			22.76	0.00352
			22.77	0.00282
			22.78	0.00352
			22.79	0.00317
			22.8	0.00317
			22.81	0.00387
			22.82	0.00423
			22.83	0.00528
			22.84	0.00563
			22.85	0.00528
			22.86	0.00704
			22.87	0.00704
			22.88	0.00563
			22.89	0.00387
			22.9	0.00282
			22.91	0.00246
			22.92	0.00211
			22.93	0.00246
			22.94	0.00246
			22.95	0.00423
			22.96	0.00704
			22.97	0.00845
			22.98	0.00845
			22.99	0.0088
			23	0.01021
			23.01	0.01092
			23.02	0.00986
			23.03	0.0088
			23.04	0.00739
			23.05	0.0081
			23.06	0.0088
			23.07	0.00915
			23.08	0.00951
			23.09	0.00951
			23.1	0.01021
			23.11	0.00986
			23.12	0.00704
			23.13	0.00493
			23.14	0.00246
			23.15	0.00246
			23.16	0.00211
			23.17	0.00317
			23.18	0.00317
			23.19	0.00176
			23.2	0.00246
			23.21	0.00423
			23.22	0.00423
			23.23	0.00352
			23.24	0.00528
			23.25	0.00775
			23.26	0.0088
			23.27	0.00915
			23.28	0.00986
			23.29	0.00951
			23.3	0.01021
			23.31	0.01021
			23.32	0.00986
			23.33	0.00986
			23.34	0.01056
			23.35	0.01021
			23.36	0.01021
			23.37	0.01056
			23.38	0.01092
			23.39	0.00845
			23.4	0.00669
			23.41	0.00599
			23.42	0.00669
			23.43	0.00634
			23.44	0.00528
			23.45	0.00528
			23.46	0.00599
			23.47	0.00704
			23.48	0.00739
			23.49	0.00739
			23.5	0.00951
			23.51	0.01056
			23.52	0.01056
			23.53	0.01127
			23.54	0.01268
			23.55	0.01268
			23.56	0.01056
			23.57	0.01092
			23.58	0.01021
			23.59	0.0081
			23.6	0.00669
			23.61	0.00493
			23.62	0.00423
			23.63	0.00599
			23.64	0.00775
			23.65	0.00739
			23.66	0.00704
			23.67	0.00775
			23.68	0.00563
			23.69	0.00282
			23.7	0.00176
			23.71	0.00141
			23.72	0.00176
			23.73	0.00387
			23.74	0.00775
			23.75	0.01092
			23.76	0.01338
			23.77	0.01479
			23.78	0.01408
			23.79	0.01232
			23.8	0.0088
			23.81	0.00528
			23.82	0.00282
			23.83	0.00282
			23.84	0.00563
			23.85	0.00951
			23.86	0.01268
			23.87	0.01373
			23.88	0.01373
			23.89	0.01268
			23.9	0.00915
			23.91	0.00563
			23.92	0.00528
			23.93	0.00704
			23.94	0.00951
			23.95	0.01197
			23.96	0.01303
			23.97	0.01197
			23.98	0.01056
			23.99	0.00739
			24	0.00528
			24.01	0.00282
			24.02	0.00282
			24.03	0.00317
			24.04	0.00352
			24.05	0.00599
			24.06	0.0081
			24.07	0.00775
			24.08	0.00845
			24.09	0.00951
			24.1	0.01127
			24.11	0.00986
			24.12	0.0088
			24.13	0.00845
			24.14	0.00775
			24.15	0.00669
			24.16	0.00458
			24.17	0.00317
			24.18	0.00493
			24.19	0.00599
			24.2	0.00775
			24.21	0.0088
			24.22	0.01092
			24.23	0.01232
			24.24	0.01197
			24.25	0.00951
			24.26	0.00775
			24.27	0.00669
			24.28	0.00739
			24.29	0.00739
			24.3	0.0088
			24.31	0.00986
			24.32	0.00986
			24.33	0.0088
			24.34	0.00704
			24.35	0.00317
			24.36	0.000352113
			24.37	0.000352113
			24.38	0.00317
			24.39	0.00493
			24.4	0.00739
			24.41	0.0088
			24.42	0.01021
			24.43	0.01021
			24.44	0.0088
			24.45	0.00634
			24.46	0.00458
			24.47	0.00493
			24.48	0.00634
			24.49	0.00599
			24.5	0.00599
			24.51	0.00739
			24.52	0.00951
			24.53	0.00986
			24.54	0.0081
			24.55	0.00669
			24.56	0.00739
			24.57	0.01127
			24.58	0.01338
			24.59	0.01303
			24.6	0.01408
			24.61	0.01479
			24.62	0.01408
			24.63	0.00986
			24.64	0.00528
			24.65	0.00282
			24.66	0.00211
			24.67	0.00317
			24.68	0.00317
			24.69	0.00528
			24.7	0.00951
			24.71	0.01197
			24.72	0.01373
			24.73	0.01408
			24.74	0.01408
			24.75	0.01268
			24.76	0.0088
			24.77	0.00634
			24.78	0.00458
			24.79	0.00458
			24.8	0.00493
			24.81	0.00528
			24.82	0.00528
			24.83	0.00528
			24.84	0.00493
			24.85	0.00458
			24.86	0.00352
			24.87	0.00458
			24.88	0.00669
			24.89	0.00845
			24.9	0.0088
			24.91	0.0088
			24.92	0.0081
			24.93	0.00599
			24.94	0.00493
			24.95	0.00458
			24.96	0.00563
			24.97	0.00775
			24.98	0.00986
[truncated: 5,502 more rows]

## Sheet: Figure 1n
			2θ (degree)	Intensity (a.u.)
			20	15783.3
			20.01	15783.3
			20.02	15857.5
			20.03	16321.3
			20.04	16613.3
			20.05	16142.1
			20.06	16040.1
			20.07	15732.2
			20.08	15775.3
			20.09	15575.7
			20.1	15701.3
			20.11	15660
			20.12	15821.2
			20.13	15461.8
			20.14	15970.5
			20.15	16268.9
			20.16	15779.1
			20.17	16212.9
			20.18	16538
			20.19	15777.8
			20.2	15689.2
			20.21	15855.6
			20.22	15599.7
			20.23	16142.2
			20.24	15936.1
			20.25	16118.8
			20.26	15935.7
			20.27	15912
			20.28	15718.8
			20.29	15881.5
			20.3	15611.2
			20.31	15897.3
			20.32	16066.9
			20.33	16557.9
			20.34	16413.8
			20.35	16451.9
			20.36	16102.2
			20.37	15788.7
			20.38	15818.2
			20.39	16444.2
			20.4	16320.1
			20.41	16521.1
			20.42	16914.8
			20.43	16427.1
			20.44	16175.4
			20.45	16246.4
			20.46	16272.6
			20.47	15832.2
			20.48	15690.1
			20.49	16255.2
			20.5	15916
			20.51	15869.2
			20.52	17137.4
			20.53	17001.9
			20.54	16620.9
			20.55	16279.3
			20.56	16156
			20.57	16292.1
			20.58	16155.3
			20.59	16488
			20.6	16806.8
			20.61	16330.1
			20.62	16819.1
			20.63	16117.8
			20.64	16230.3
			20.65	16048.1
			20.66	15804.8
			20.67	15972.5
			20.68	16109.1
			20.69	16763.1
			20.7	16321.5
			20.71	16113.2
			20.72	16224.2
			20.73	16341.3
			20.74	16740.5
			20.75	16290.7
			20.76	16422.7
			20.77	15969.9
			20.78	16304.8
			20.79	16645.5
			20.8	16899.5
			20.81	16938.9
			20.82	16173
			20.83	16349.1
			20.84	16287.4
			20.85	17045.5
			20.86	17160.4
			20.87	17239.7
			20.88	17179
			20.89	17325
			20.9	16402
			20.91	16756.8
			20.92	17098.4
			20.93	16921.8
			20.94	16828.1
			20.95	16895.9
			20.96	16541.9
			20.97	16428.1
			20.98	16052.3
			20.99	15913.5
			21	15925.8
			21.01	16378.6
			21.02	16782.6
			21.03	16471.5
			21.04	16674.2
			21.05	16569.7
			21.06	16472.5
			21.07	16820.3
			21.08	16274.4
			21.09	15529.4
			21.1	15865.5
			21.11	16188.4
			21.12	16104.1
			21.13	16468.6
			21.14	16174.4
			21.15	16625.1
			21.16	16727.8
			21.17	16820.9
			21.18	16480.8
			21.19	16265.3
			21.2	16198.7
			21.21	15655.5
			21.22	16115.9
			21.23	16317.1
			21.24	16484
			21.25	16100
			21.26	16066.6
			21.27	15673
			21.28	15815.6
			21.29	16634.2
			21.3	16863.6
			21.31	17035.8
			21.32	17048.4
			21.33	16807
			21.34	16666.6
			21.35	16478.4
			21.36	16861.7
			21.37	17013.2
			21.38	16952.9
			21.39	16775.8
			21.4	16907.9
			21.41	16999.9
			21.42	16803.2
			21.43	17312.3
			21.44	17194.7
			21.45	16396.8
			21.46	16405.2
			21.47	17181
			21.48	16618.8
			21.49	16167.5
			21.5	16473
			21.51	17093.4
			21.52	17216.2
			21.53	16677.4
			21.54	16623.2
			21.55	17284.9
			21.56	17488.3
			21.57	15964.6
			21.58	16826
			21.59	17811.3
			21.6	17397.1
			21.61	16731.8
			21.62	16146.7
			21.63	16730.4
			21.64	17573.9
			21.65	17396.6
			21.66	17335
			21.67	17361.7
			21.68	17273.2
			21.69	17379.9
			21.7	17002.4
			21.71	17352.8
			21.72	16730.2
			21.73	16702.4
			21.74	17474
			21.75	17987.8
			21.76	18036.1
			21.77	16962
			21.78	16119.5
			21.79	16221.5
			21.8	17088.4
			21.81	16820.7
			21.82	16922
			21.83	17076
			21.84	17684.8
			21.85	16900.9
			21.86	17341.4
			21.87	17126.9
			21.88	17403.6
			21.89	17487.2
			21.9	17148.8
			21.91	17578.9
			21.92	17439
			21.93	17111.8
			21.94	16969.8
			21.95	17083.2
			21.96	17600.5
			21.97	17604.3
			21.98	17207.7
			21.99	17470.9
			22	17604.7
			22.01	17174.8
			22.02	16862.7
			22.03	16734.1
			22.04	17395.9
			22.05	17230.1
			22.06	17103.1
			22.07	17225
			22.08	16871.1
			22.09	17066.3
			22.1	17044.1
			22.11	16765.3
			22.12	16708.1
			22.13	17109.5
			22.14	16720
			22.15	16014.9
			22.16	16861.8
			22.17	17544.1
			22.18	17179.7
			22.19	16948
			22.2	16818.3
			22.21	16938.9
			22.22	17351.5
			22.23	17459.4
			22.24	16870.1
			22.25	17167.7
			22.26	17266.5
			22.27	17255.5
			22.28	17825.3
			22.29	16917.6
			22.3	17033.7
			22.31	17084.2
			22.32	17217.4
			22.33	17332
			22.34	17081.5
			22.35	16685.8
			22.36	17282.4
			22.37	16998.7
			22.38	16500.2
			22.39	16617
			22.4	16883.3
			22.41	16883.3
			22.42	17266.4
			22.43	16883.9
			22.44	17149.5
			22.45	16850.8
			22.46	17564.2
			22.47	17350.9
			22.48	17366.6
			22.49	16753.3
			22.5	16866
			22.51	17081.9
			22.52	16901.4
			22.53	17478.6
			22.54	16987.7
			22.55	16554.1
			22.56	17176.9
			22.57	16919.5
			22.58	16751.9
			22.59	17145.1
			22.6	17067.7
			22.61	17675
			22.62	17650.5
			22.63	17781.4
			22.64	17570
			22.65	17435.5
			22.66	17400.6
			22.67	17449.1
			22.68	17973.6
			22.69	17607.2
			22.7	17436.6
			22.71	18576.4
			22.72	17343.5
			22.73	16974.2
			22.74	17830.3
			22.75	17850
			22.76	17394.4
			22.77	17155.7
			22.78	17897.5
			22.79	17364.5
			22.8	17333.8
			22.81	17219.8
			22.82	16584.7
			22.83	17117.3
			22.84	17942.5
			22.85	17772.6
			22.86	18267.6
			22.87	17831.2
			22.88	17025.9
			22.89	17790.2
			22.9	16849.7
			22.91	16929.4
			22.92	17383.9
			22.93	17448.2
			22.94	18414.2
			22.95	18546.4
			22.96	17747.6
			22.97	17877
			22.98	17803.2
			22.99	18008.2
			23	17584.6
			23.01	17886.5
			23.02	17995.9
			23.03	17808.4
			23.04	17991.5
			23.05	17920.3
			23.06	17518.3
			23.07	16847.1
			23.08	17341.8
			23.09	17716.5
			23.1	17526.8
			23.11	17119.7
			23.12	18099.6
			23.13	17975.6
			23.14	18505.4
			23.15	18755
			23.16	17769.9
			23.17	17653.4
			23.18	18139.8
			23.19	17298.3
			23.2	17534
			23.21	17628.8
			23.22	17113.4
			23.23	17162
			23.24	17638.6
			23.25	16943.5
			23.26	17010
			23.27	16671.3
			23.28	16791.2
			23.29	17160.5
			23.3	17668.9
			23.31	17668.7
			23.32	17744.9
			23.33	17499.9
			23.34	17092.9
			23.35	16910.6
			23.36	18210.1
			23.37	18393.5
			23.38	17418.9
			23.39	17505.6
			23.4	17656.6
			23.41	17977.5
			23.42	18201.9
			23.43	17177
			23.44	17162
			23.45	17492
			23.46	17609.6
			23.47	17539.3
			23.48	17409.7
			23.49	17060.1
			23.5	17126
			23.51	17117.9
			23.52	17101.3
			23.53	17284.8
			23.54	18346.7
			23.55	18125.7
			23.56	17777.2
			23.57	17811.4
			23.58	18307.8
			23.59	18028
			23.6	17770.1
			23.61	17183.4
			23.62	17209.8
			23.63	17384.9
			23.64	17583.3
			23.65	17859.6
			23.66	17456.2
			23.67	17553.9
			23.68	17993.2
			23.69	17348.3
			23.7	17192.1
			23.71	17502.5
			23.72	17548.5
			23.73	17170.6
			23.74	16814.9
			23.75	17601.7
			23.76	17138.2
			23.77	16947.1
			23.78	16948.5
			23.79	16934.9
			23.8	17507
			23.81	17536.5
			23.82	17171.5
			23.83	16847.1
			23.84	17659.6
			23.85	17945.5
			23.86	17891.5
			23.87	17853.3
			23.88	17039.6
			23.89	16785
			23.9	17201.2
			23.91	17220.1
			23.92	17770.2
			23.93	17609.1
			23.94	17374.2
			23.95	17753
			23.96	17277.9
			23.97	17634
			23.98	18100.3
			23.99	18090.5
			24	17875.1
			24.01	17656.8
			24.02	16965.2
			24.03	16749.8
			24.04	17356
			24.05	17433.3
			24.06	17655.4
			24.07	18141.9
			24.08	17594
			24.09	16719.2
			24.1	17059.4
			24.11	17662.3
			24.12	17718.6
			24.13	17672.5
			24.14	17372.4
			24.15	17318.6
			24.16	17155.1
			24.17	17309.5
			24.18	17773.3
			24.19	17701.4
			24.2	17390.5
			24.21	17379.3
			24.22	17544.2
			24.23	17435.2
			24.24	17402.1
			24.25	17487.5
			24.26	17368.8
			24.27	17655.8
			24.28	18267.5
			24.29	17579.3
			24.3	17045.3
			24.31	17128.5
			24.32	17266.1
			24.33	17051.4
			24.34	17045.6
			24.35	16977.6
			24.36	17689.7
			24.37	17539.9
			24.38	16936.9
			24.39	17383.8
			24.4	17783.8
			24.41	17098.7
			24.42	17026.5
			24.43	17608.6
			24.44	17786.2
			24.45	17613.3
			24.46	16980.8
			24.47	17270.4
			24.48	17276
			24.49	17195.1
			24.5	17097.5
			24.51	17540.6
			24.52	17245.4
			24.53	17911
			24.54	17805.2
			24.55	16897.7
			24.56	17632.5
			24.57	17470.5
			24.58	17388.2
			24.59	17752.5
			24.6	17334.3
			24.61	16711.3
			24.62	16914.1
			24.63	17702.6
			24.64	17748.5
			24.65	17888.8
			24.66	18142.6
			24.67	17590.8
			24.68	17173.2
			24.69	17130.8
			24.7	16865.9
			24.71	17519.8
			24.72	17650
			24.73	17692.1
			24.74	17826.3
			24.75	17541.6
			24.76	17175.2
			24.77	16654.9
			24.78	16692.5
			24.79	17149.8
			24.8	16800.6
			24.81	17539.6
			24.82	17672.1
			24.83	18112.3
			24.84	17615.6
			24.85	17805.9
			24.86	17936.1
			24.87	17616.9
			24.88	17550
			24.89	17356
			24.9	17469
			24.91	17375.5
			24.92	16810.9
			24.93	17100.5
			24.94	17003.9
			24.95	17077
			24.96	17155.1
			24.97	17813.6
			24.98	17867.5
			24.99	17822.5
			25	17363.5
			25.01	17006
			25.02	17635.4
			25.03	17564.2
			25.04	17544
			25.05	17522.7
			25.06	16997.5
			25.07	17129.1
			25.08	17401.6
			25.09	17409.1
			25.1	17917.4
			25.11	17611.6
			25.12	17666.2
			25.13	17591.3
			25.14	17091.7
			25.15	17281.6
			25.16	17539.7
			25.17	17326.1
			25.18	17645.4
			25.19	17395.5
			25.2	17235.7
			25.21	17054.8
			25.22	17178.4
			25.23	16960.8
			25.24	17209.5
			25.25	17619.5
			25.26	17619.4
			25.27	18042.9
			25.28	17680.6
			25.29	17620.3
			25.3	17740.4
			25.31	17846.9
			25.32	17131.6
			25.33	17150.3
			25.34	17747
			25.35	18016.6
			25.36	17690.4
			25.37	17626.6
			25.38	17819.5
			25.39	17853.4
			25.4	17810.2
			25.41	17574.5
			25.42	17503.4
			25.43	18029.6
			25.44	18140.2
			25.45	17723.6
			25.46	17682.7
			25.47	17700
			25.48	18359.1
			25.49	17901.1
			25.5	17680.7
			25.51	17364.3
			25.52	17467.2
			25.53	17792.3
			25.54	17919.1
			25.55	17736.8
			25.56	17290.6
			25.57	16791
			25.58	17219.1
			25.59	17954.2
			25.6	17555.7
			25.61	17751.9
			25.62	17628.6
			25.63	17319.5
			25.64	17302
			25.65	17329.7
			25.66	17398.2
			25.67	17157.4
			25.68	16733.6
			25.69	16943.9
			25.7	17511.7
			25.71	17611.2
			25.72	17212.8
			25.73	16893.7
			25.74	17026.6
			25.75	17289.3
			25.76	17530.1
			25.77	17801.8
			25.78	17686.9
			25.79	16786.8
			25.8	16559
			25.81	16899.6
			25.82	16590.6
			25.83	17195.2
			25.84	17518.8
			25.85	16886.6
			25.86	17142.2
			25.87	17780
			25.88	17691.6
			25.89	17553.1
			25.9	17393.6
			25.91	17197.7
			25.92	17454.3
			25.93	17626
			25.94	17346.3
			25.95	16921.3
			25.96	17170.4
			25.97	17157.1
			25.98	16902.3
			25.99	16543.6
			26	16500.3
			26.01	16529.2
			26.02	16659
			26.03	16612.1
			26.04	16495.6
			26.05	17017.9
			26.06	17713.2
			26.07	17295.6
			26.08	17312.4
			26.09	17358.4
			26.1	17424.8
			26.11	17487.4
			26.12	17251
			26.13	17440.3
			26.14	16912.1
			26.15	16625.5
			26.16	16575.2
			26.17	16603.8
			26.18	17099.5
			26.19	17291.4
			26.2	17127
			26.21	17424.7
			26.22	17241.7
			26.23	17034.8
			26.24	16704.5
			26.25	16858.3
			26.26	17380.1
			26.27	17263.3
			26.28	17375.2
			26.29	17768.6
			26.3	17099.9
			26.31	16682.1
			26.32	17280.9
			26.33	17382.4
			26.34	17284.5
			26.35	17193.6
			26.36	17057.1
			26.37	16882.9
			26.38	17076.3
			26.39	17397.3
			26.4	17265
			26.41	16989.5
			26.42	17086.1
			26.43	16932.3
			26.44	17260.8
			26.45	17175.3
			26.46	17071.3
			26.47	17223.3
			26.48	18005.4
			26.49	17622
			26.5	17462.8
			26.51	17428
			26.52	17004.4
			26.53	17257.2
			26.54	17320.9
			26.55	16960.6
			26.56	17514.1
			26.57	17580.5
			26.58	17321.2
			26.59	17488.2
			26.6	17559.5
			26.61	17680.7
			26.62	17602.7
			26.63	17514.4
			26.64	17606.7
			26.65	17886.8
			26.66	18054.3
			26.67	17705.2
			26.68	17585.4
			26.69	18060
			26.7	18179.3
			26.71	17714.5
			26.72	17239.4
			26.73	17692.3
			26.74	18156.3
			26.75	18109.3
			26.76	18354.5
			26.77	18565.2
			26.78	18249.3
			26.79	18181.8
			26.8	17913.3
			26.81	16967.4
			26.82	17105.7
			26.83	18061.2
			26.84	17569.9
			26.85	17356
			26.86	17613.8
			26.87	17329.2
			26.88	17097.2
			26.89	17078.2
			26.9	17302.8
			26.91	17757.8
			26.92	18158.8
			26.93	17633.2
			26.94	17419
			26.95	17691.4
			26.96	18052.6
			26.97	17661.9
			26.98	17387.5
			26.99	18019.2
			27	18122.2
			27.01	18079
			27.02	17700.5
			27.03	17767.5
			27.04	18145.3
			27.05	18016.3
			27.06	17672.6
			27.07	17169.2
			27.08	17301
			27.09	17722
			27.1	17533
			27.11	17575.6
			27.12	17621.5
			27.13	17746.7
			27.14	17568.6
			27.15	17551.4
			27.16	18196.4
			27.17	17662.7
			27.18	17143.1
			27.19	18025.7
			27.2	18102.3
			27.21	17614.4
			27.22	17835.7
			27.23	18307.1
			27.24	17847.3
			27.25	17427.4
			27.26	17901.3
			27.27	17743.9
			27.28	17700.1
			27.29	17528
			27.3	17577.5
			27.31	17500.5
			27.32	17416.7
			27.33	17969.5
			27.34	17454.7
			27.35	17524.5
			27.36	18064.3
			27.37	17842.3
			27.38	17518
			27.39	17461
			27.4	17225.2
			27.41	17045.2
			27.42	17268.6
			27.43	18045.6
			27.44	17640
			27.45	17064.4
			27.46	17610.2
			27.47	18178.8
			27.48	18017
			27.49	17899.3
			27.5	17829.8
			27.51	17664
			27.52	18217.8
			27.53	18387.6
			27.54	18343.3
			27.55	18204.6
			27.56	17738.9
			27.57	17662.7
			27.58	18164.1
			27.59	17808.3
			27.6	17558.6
			27.61	18040.1
			27.62	18133.2
			27.63	17739.4
			27.64	17909.1
			27.65	18217.6
			27.66	18133.8
			27.67	18380.6
			27.68	17991.3
			27.69	17336.7
			27.7	17256.3
			27.71	18240.6
			27.72	17907.4
			27.73	17882.9
			27.74	17959.5
			27.75	17458.8
			27.76	17434
			27.77	17581.7
			27.78	17052
			27.79	17017.6
			27.8	17667.1
			27.81	17866
			27.82	17816.7
			27.83	17439.3
			27.84	16829.3
			27.85	17217
			27.86	18043
			27.87	17899.2
			27.88	17264.3
			27.89	17158.3
			27.9	17202.1
			27.91	17443.1
			27.92	17299
			27.93	17251.4
			27.94	17374.8
			27.95	17524.1
			27.96	17352
			27.97	17592.2
			27.98	17266.4
			27.99	16957.9
			28	17579.9
			28.01	17518.5
			28.02	17352.6
			28.03	17785.7
			28.04	17801.6
			28.05	17758.7
			28.06	17530.6
			28.07	17401
			28.08	17545.5
			28.09	18064.7
			28.1	18126.2
			28.11	17902.1
			28.12	17880.4
			28.13	17322.3
			28.14	17284.1
			28.15	17176.4
			28.16	16936.4
			28.17	16563.5
			28.18	17310.9
			28.19	17879.5
			28.2	17541.7
			28.21	17360
			28.22	17627.5
			28.23	17870.1
			28.24	18447.2
			28.25	18500.1
			28.26	17680.9
			28.27	16957.5
			28.28	16829.7
			28.29	17301.3
			28.3	17305
			28.31	17335.1
			28.32	17840.3
			28.33	17895.1
			28.34	17321.4
			28.35	17253.8
			28.36	17485.8
			28.37	17533.3
			28.38	17750
			28.39	17516.4
			28.4	17466.1
			28.41	17999.4
			28.42	18060.8
			28.43	17995
			28.44	17101.5
			28.45	16872.9
			28.46	17241.9
			28.47	17419.8
			28.48	17380.4
			28.49	17380.5
			28.5	17585.9
			28.51	17343.9
			28.52	17284
			28.53	17407
			28.54	17545
			28.55	17920.3
			28.56	18155.2
			28.57	18010
			28.58	17835.2
			28.59	17771.2
			28.6	17730.8
			28.61	17582.5
			28.62	17502.5
			28.63	17392.4
			28.64	17166.3
			28.65	17266.9
			28.66	17511.9
			28.67	17488.2
			28.68	17483.2
			28.69	17590.3
			28.7	17671.2
			28.71	17671.6
			28.72	17271.8
			28.73	17153.3
			28.74	17538
			28.75	17516.6
			28.76	17406.5
			28.77	17675.6
			28.78	17399.4
			28.79	17068.8
			28.8	17017.8
			28.81	17499.8
			28.82	18056.8
			28.83	17774.8
			28.84	17373.5
			28.85	17765.3
			28.86	17947.4
			28.87	17716.5
			28.88	17742.7
			28.89	18076
			28.9	17839.4
			28.91	17243.2
			28.92	17400.6
			28.93	17701.8
			28.94	17873.1
			28.95	18404.4
			28.96	18540.6
			28.97	17943.3
			28.98	17674.9
			28.99	17082.4
			29	16962.6
			29.01	17791
			29.02	17919.1
			29.03	17345.1
			29.04	17159
			29.05	17368
			29.06	17421.3
			29.07	17826.9
			29.08	17693.7
			29.09	17763.3
			29.1	18309.6
			29.11	18056.4
			29.12	17660
			29.13	17565.4
			29.14	17585.9
			29.15	17419.5
			29.16	17715.4
			29.17	18098.8
			29.18	18244
			29.19	17919.8
			29.2	17214
			29.21	17252.3
			29.22	17294.7
			29.23	17100
			29.24	17294.9
			29.25	17086.3
			29.26	17147.5
			29.27	17350
			29.28	17551.5
			29.29	17894
			29.3	17854.2
			29.31	17493.7
			29.32	17285.9
			29.33	17569.7
			29.34	17512.3
			29.35	17092.1
			29.36	17194.9
			29.37	17546.5
			29.38	17832.6
			29.39	17930.5
			29.4	17710.6
			29.41	17549.3
			29.42	17507.4
			29.43	17215.5
			29.44	17182.3
			29.45	17555.6
			29.46	18043.6
			29.47	17825.9
			29.48	18011.2
			29.49	18512.9
			29.5	17852.7
			29.51	17375.6
			29.52	17451.2
			29.53	17619.3
			29.54	17443.9
			29.55	17022.2
			29.56	17129.5
			29.57	17544.7
			29.58	17505
			29.59	17308.5
			29.6	17418
			29.61	17373.3
			29.62	17275.4
			29.63	17442.8
			29.64	17381.9
			29.65	17367.7
			29.66	17131.4
			29.67	16850.4
			29.68	16908.2
			29.69	17133.5
			29.7	17375
			29.71	17483
			29.72	17708.1
			29.73	17916
			29.74	18348.1
			29.75	18129
			29.76	17500.9
			29.77	17614.4
			29.78	17611
			29.79	17449.1
			29.8	17475.6
			29.81	17679.4
			29.82	17908.8
			29.83	17425.4
			29.84	17031.7
			29.85	17312.4
			29.86	17581.8
			29.87	17682.5
			29.88	17586.7
			29.89	17182.4
			29.9	16843.3
			29.91	17373.6
			29.92	18105
			29.93	17749
			29.94	17233.9
			29.95	17409.6
			29.96	17809.4
			29.97	17952.5
			29.98	17547.1
			29.99	17063.4
			30	17180.8
			30.01	17505.8
			30.02	17733.8
			30.03	17741.8
			30.04	17216.7
			30.05	17135.3
			30.06	17537
			30.07	17736.1
			30.08	17708
			30.09	17676.1
			30.1	17808.8
			30.11	17509.3
			30.12	17348.1
			30.13	17533.3
			30.14	17486.4
			30.15	17605.2
			30.16	18002.8
			30.17	18264.5
			30.18	18066.7
			30.19	17559.3
			30.2	17461.6
			30.21	17550.5
			30.22	17648.6
			30.23	17824
			30.24	17500.9
			30.25	17673.2
			30.26	17874.7
			30.27	17648.4
			30.28	17921.2
			30.29	17616.7
			30.3	17265.2
			30.31	17561
			30.32	17907.5
			30.33	18256.1
			30.34	18359.3
			30.35	18298.4
			30.36	17564.1
			30.37	16892.4
			30.38	17170.1
			30.39	17674.9
			30.4	18009.6
			30.41	18048.1
			30.42	17785.8
			30.43	17569.3
			30.44	17689.3
			30.45	17811.6
			30.46	17696.9
			30.47	17727.4
			30.48	17341.7
			30.49	17230
			30.5	17538.9
			30.51	17611
			30.52	17519
			30.53	17598.8
			30.54	17535.8
			30.55	17400.9
			30.56	17529.1
			30.57	16997.4
			30.58	17056.9
			30.59	17161.2
			30.6	17129.2
			30.61	17913.8
			30.62	18625.2
			30.63	18383
			30.64	18333.4
			30.65	18318.5
			30.66	17857.7
			30.67	17505.7
			30.68	17518.3
			30.69	17797.7
			30.7	17644.4
			30.71	17595.8
			30.72	17919.2
			30.73	18004.8
			30.74	17767
			30.75	17393.2
			30.76	17399.3
			30.77	17557.4
			30.78	17344.1
			30.79	17543.7
			30.8	17937.5
			30.81	17709.6
			30.82	17812.7
			30.83	18100.2
			30.84	18121.9
			30.85	17822.9
			30.86	18031.4
			30.87	18327
			30.88	17952.1
			30.89	17616.5
			30.9	17896.1
			30.91	18234.9
			30.92	17871
			30.93	17728
			30.94	17429.1
			30.95	17543.9
			30.96	17957.4
			30.97	17875.7
			30.98	17903.1
			30.99	17502.1
			31	17494.8
			31.01	17740.3
			31.02	17980.3
			31.03	17870.8
			31.04	17880.2
			31.05	18017.6
			31.06	17948.8
			31.07	18308.5
			31.08	18483
			31.09	18426.6
			31.1	18289
			31.11	18321.4
			31.12	18402.2
			31.13	17959.8
			31.14	17990.2
			31.15	18200
			31.16	18279.8
			31.17	18605.8
			31.18	18678.1
			31.19	18508.5
			31.2	18991.5
			31.21	19158.1
			31.22	18946.9
			31.23	19094.1
			31.24	19189.6
			31.25	18942.9
			31.26	18944.1
			31.27	18831.1
			31.28	18899.8
			31.29	19373.9
			31.3	19685.1
			31.31	19252.9
			31.32	18856.2
			31.33	19243.7
			31.34	19840
			31.35	19901.1
			31.36	19273.1
			31.37	19315.4
			31.38	19539.4
			31.39	19893.3
			31.4	20399.2
			31.41	20730.3
			31.42	20158.7
			31.43	20148.2
			31.44	20226.8
			31.45	19872.4
			31.46	19818.9
			31.47	19774.5
			31.48	19995.6
			31.49	20849
			31.5	21473.2
			31.51	21595.8
			31.52	20936.2
			31.53	20185.5
			31.54	20033.9
			31.55	20077.6
			31.56	20643.9
			31.57	20870.2
			31.58	20520.4
			31.59	20546.3
			31.6	20327.4
			31.61	19472.6
			31.62	19926.2
			31.63	19920.5
			31.64	19704
			31.65	19444.9
			31.66	19136.1
			31.67	19233.6
			31.68	19633.4
			31.69	19601.3
			31.7	19611.2
			31.71	19438.9
			31.72	19777
			31.73	20168
			31.74	19834.8
			31.75	19051.9
			31.76	19097
			31.77	19504.8
			31.78	19452.2
			31.79	19571.8
			31.8	19494.7
			31.81	19784.8
			31.82	19811.3
			31.83	19566.7
			31.84	19667.8
			31.85	19850.8
			31.86	20542.7
			31.87	20566.6
			31.88	20012
			31.89	19441.5
			31.9	19683.5
			31.91	19846.4
			31.92	19654.4
			31.93	19669.2
			31.94	19788.5
			31.95	19623
			31.96	19659.7
			31.97	20272.9
			31.98	19905.3
			31.99	19071.1
			32	19057.3
			32.01	19495.3
			32.02	19811.6
			32.03	19062.2
			32.04	18651.3
			32.05	18974.4
			32.06	19289
			32.07	19187.8
			32.08	19022.7
			32.09	19301
			32.1	19421.4
			32.11	19055.6
			32.12	19344.4
			32.13	19611.3
			32.14	19593.7
			32.15	19762.1
			32.16	19312.3
			32.17	19396.1
			32.18	19886.5
			32.19	19246.5
			32.2	19043.1
			32.21	19352.6
			32.22	19775.5
			32.23	19842.6
			32.24	19630.4
			32.25	19699.1
			32.26	19495.6
			32.27	19993.8
			32.28	20147.6
			32.29	19916.8
			32.3	20956.5
			32.31	21832.7
			32.32	21989.1
			32.33	22308.5
			32.34	22550
			32.35	23001.1
			32.36	23787.1
			32.37	24955.7
			32.38	25728.2
			32.39	25935.4
			32.4	27113.6
			32.41	28196.4
			32.42	29716.8
			32.43	30620.3
			32.44	31872.2
			32.45	33273.9
			32.46	34738.2
			32.47	36259.1
			32.48	36748.7
			32.49	37814.2
			32.5	38483.9
			32.51	40000.7
			32.52	41342.3
			32.53	41465.7
			32.54	40844.3
			32.55	40961.4
			32.56	39875.6
			32.57	38935.3
			32.58	38443.3
			32.59	36293.7
			32.6	34343.3
			32.61	33640.6
			32.62	31708.3
			32.63	30253.1
			32.64	29092.6
			32.65	27470.2
			32.66	26457.4
			32.67	25561.5
			32.68	23985.8
			32.69	22652.9
			32.7	22319
			32.71	21595.3
			32.72	20919.5
			32.73	20971.5
			32.74	20804
			32.75	20124.9
			32.76	19832.5
			32.77	20590.7
			32.78	20414.7
			32.79	19900.4
			32.8	19741.7
			32.81	19014.4
			32.82	19054.9
			32.83	18716.4
			32.84	18750.8
			32.85	18421.4
			32.86	18786.7
			32.87	19551.7
			32.88	19005.7
			32.89	18518.1
			32.9	18631.3
			32.91	18625.2
			32.92	18798.3
			32.93	18772.1
			32.94	18174.3
			32.95	18062.4
			32.96	18551.7
			32.97	19037.1
			32.98	19161.4
			32.99	19093.2
			33	19572.6
			33.01	19253.1
			33.02	18651.1
			33.03	18012.7
			33.04	18558.2
			33.05	18863.5
			33.06	18882.1
			33.07	18806.5
			33.08	18568.3
			33.09	18112.2
			33.1	18064.5
			33.11	18068.5
			33.12	18429.5
			33.13	18636.8
			33.14	18749.4
			33.15	19057.1
			33.16	18522.7
			33.17	17822.3
			33.18	17789.1
			33.19	18330.8
			33.2	18572.7
			33.21	18135.7
			33.22	18453.8
			33.23	18654.1
			33.24	18374.6
			33.25	18659.5
			33.26	18410.7
			33.27	18741.8
			33.28	18745.5
			33.29	18797.4
			33.3	19070.2
			33.31	18740.5
			33.32	18408.8
			33.33	18733.5
			33.34	18929.2
			33.35	18779.9
			33.36	18157
			33.37	18800.7
			33.38	18591.2
			33.39	18778.3
			33.4	18938
			33.41	18895
			33.42	19212.7
			33.43	19669.1
			33.44	19204.5
			33.45	18562.6
			33.46	18278.5
			33.47	18733.3
			33.48	18809.5
			33.49	18814.2
			33.5	18194.2
			33.51	18615.9
			33.52	18638.9
			33.53	18712
			33.54	18996.9
			33.55	18256.9
			33.56	18352.9
			33.57	18315.1
			33.58	18049.6
			33.59	18258.9
			33.6	18330.2
			33.61	18553.5
			33.62	18314.2
			33.63	18479.7
			33.64	18190.7
			33.65	18379.5
			33.66	18302
			33.67	18015
			33.68	17862.8
			33.69	18065.5
			33.7	17897.2
			33.71	18341.6
			33.72	19023.2
			33.73	18614.3
			33.74	18435.5
			33.75	18879.6
			33.76	18950.1
			33.77	18737.6
			33.78	18381.7
			33.79	18324
			33.8	18328.1
			33.81	18046.4
			33.82	17407.3
			33.83	17751.4
			33.84	17921.1
			33.85	18382.6
			33.86	18712
			33.87	18795.3
			33.88	18659.8
			33.89	18304.6
			33.9	17879.8
			33.91	18328.2
			33.92	18482.5
			33.93	18663.2
			33.94	18698.8
			33.95	18869.4
			33.96	18802.8
			33.97	18908.9
			33.98	19527
			33.99	19474
			34	19085.9
			34.01	18915.5
			34.02	18692.9
			34.03	18637.3
			34.04	18823.9
			34.05	18899.2
			34.06	18570
			34.07	18536.5
			34.08	18310
			34.09	18189.8
			34.1	18439.3
			34.11	18668.1
			34.12	18195.8
			34.13	18502.4
			34.14	18703.6
			34.15	18650
			34.16	18740.8
			34.17	19197.4
			34.18	19594.5
			34.19	19773
			34.2	19299.8
			34.21	18641.2
			34.22	18609.5
			34.23	18965
			34.24	19033.8
			34.25	18797.1
			34.26	18903
			34.27	18424.1
			34.28	18231.9
			34.29	18578.6
			34.3	18973.4
			34.31	19418.3
			34.32	18937.4
			34.33	18773
			34.34	18943.9
			34.35	19056
			34.36	19776.9
			34.37	20139.9
			34.38	19809.8
			34.39	19648.4
			34.4	19981.1
			34.41	19448.1
			34.42	19608.1
			34.43	19948.1
			34.44	19620.2
			34.45	19938.3
			34.46	19793.3
			34.47	19392.7
			34.48	19611.8
			34.49	20012.1
			34.5	19587
			34.51	18948.1
			34.52	19672.3
			34.53	19674.6
			34.54	19648.5
			34.55	20080.1
			34.56	19878.1
			34.57	20155.5
			34.58	20044.4
			34.59	20166.8
			34.6	19937.7
			34.61	19189.1
			34.62	19269.6
			34.63	20072.5
			34.64	20516.7
			34.65	20037.7
			34.66	20244.1
			34.67	20294.7
			34.68	20245.4
			34.69	20175.7
			34.7	20339.4
			34.71	20021.9
			34.72	20133.6
			34.73	20591.1
			34.74	20628.2
			34.75	20664.5
			34.76	21055.2
			34.77	21169.5
			34.78	20613
			34.79	20629.3
			34.8	21372.7
			34.81	21484.9
			34.82	21330
			34.83	20990.6
			34.84	21267.1
			34.85	21032.7
			34.86	21358.4
			34.87	21570.7
			34.88	21395.1
			34.89	21332.7
			34.9	21193.6
			34.91	21583.6
			34.92	21883.7
			34.93	22442.9
			34.94	22261.6
			34.95	22687.5
			34.96	23051.8
			34.97	23271.3
			34.98	23123.5
			34.99	22181.3
			35	23166.7
			35.01	23658.9
			35.02	24158.4
			35.03	24366.5
			35.04	24676.6
			35.05	24610.9
			35.06	24576.1
			35.07	25361.1
			35.08	25853.4
			35.09	25812.9
			35.1	26118.9
			35.11	26105
			35.12	26100.8
			35.13	27499.3
			35.14	28623.1
			35.15	28707.2
			35.16	29059.7
			35.17	29646.7
			35.18	30232.4
			35.19	31387.8
			35.2	32368.4
			35.21	33597.7
			35.22	35770.4
			35.23	37335.1
			35.24	39337.9
			35.25	41971.5
			35.26	44653.9
			35.27	47521.3
			35.28	49899.8
			35.29	52432.2
			35.3	57183.8
			35.31	61718.4
			35.32	65467.3
			35.33	70816.8
			35.34	77806.4
			35.35	85477.8
			35.36	93175.7
			35.37	103380
			35.38	112620
			35.39	121027
			35.4	131552
			35.41	143145
			35.42	152702
			35.43	162303
			35.44	174633
			35.45	186295
			35.46	195656
			35.47	206336
			35.48	217542
			35.49	227877
			35.5	235650
			35.51	241677
			35.52	250284
			35.53	258389
			35.54	261326
			35.55	265036
			35.56	266151
			35.57	267562
			35.58	263231
			35.59	254521
			35.6	243251
			35.61	233292
			35.62	220617
			35.63	206912
			35.64	192505
			35.65	180091
			35.66	167125
			35.67	154148
			35.68	143201
			35.69	130176
			35.7	118093
			35.71	107212
			35.72	96048.8
			35.73	86086.3
			35.74	78490.9
			35.75	71055.2
			35.76	63724
			35.77	58357.1
			35.78	53803.8
			35.79	49197.6
			35.8	46549.4
			35.81	43077.4
			35.82	40515.3
			35.83	38936.9
			35.84	37755.9
			35.85	36345.8
			35.86	34334.6
			35.87	33272
			35.88	31790.7
			35.89	31550.8
			35.9	29985.7
			35.91	29726.4
			35.92	28634.7
			35.93	28443.7
			35.94	28325.2
			35.95	27765.6
			35.96	27011.1
			35.97	25455.2
			35.98	25092.7
			35.99	25031.2
			36	25438.1
			36.01	25408
			36.02	24167.3
			36.03	23733.3
			36.04	23701.2
			36.05	23244
			36.06	22874.9
			36.07	22112.3
			36.08	22737.9
			36.09	22547
			36.1	22265.6
			36.11	22217.9
			36.12	21764.8
			36.13	21976
			36.14	21862.5
			36.15	21809.2
			36.16	21912.5
			36.17	21283.2
			36.18	20513.9
			36.19	20752.9
			36.2	21082.2
			36.21	21318
			36.22	21086.6
			36.23	21387.6
			36.24	20866.7
			36.25	20330.2
			36.26	20859
			36.27	20990.8
			36.28	20514.8
			36.29	20172.9
			36.3	20015.1
			36.31	20566.9
			36.32	19965.9
			36.33	20270.8
			36.34	20314.1
			36.35	19636.8
			36.36	20068.2
			36.37	20768.2
			36.38	20809.3
			36.39	20977.9
			36.4	20490.4
			36.41	19945.9
			36.42	20200.7
			36.43	19835.7
			36.44	19522.3
			36.45	19647.9
			36.46	19582.2
			36.47	19182.1
			36.48	19554
			36.49	19647.4
			36.5	19577.6
			36.51	19454.1
			36.52	19983.3
			36.53	19962.7
			36.54	19410.7
			36.55	19248.2
			36.56	19197.7
			36.57	19137.3
			36.58	19279.8
			36.59	20144.6
			36.6	19952.6
			36.61	19019.8
			36.62	19121.2
			36.63	19284.1
			36.64	19851
			36.65	19886.7
			36.66	20006.5
			36.67	20203.9
			36.68	19141.6
			36.69	18854.9
			36.7	19662
			36.71	19489.1
			36.72	19733
			36.73	20392.2
			36.74	20057.6
			36.75	19664.5
			36.76	19555.7
			36.77	19044.8
			36.78	18808.7
			36.79	19228.8
			36.8	19007.5
			36.81	19392.8
			36.82	19021.4
			36.83	20221.7
			36.84	19529.9
			36.85	19306.2
			36.86	18634.6
			36.87	18720.2
			36.88	18962.9
			36.89	18685.2
			36.9	18844.6
			36.91	19763.6
			36.92	19498.4
			36.93	19343.9
			36.94	18748.4
			36.95	18582.2
			36.96	18455.7
			36.97	19150.5
			36.98	19212.9
			36.99	18668.4
			37	18950.1
			37.01	18967.3
			37.02	19097.5
			37.03	18518.9
			37.04	19151.4
			37.05	19632.5
			37.06	19266.5
			37.07	19183.5
			37.08	19350
			37.09	19200
			37.1	18001.2
			37.11	18632.3
			37.12	18500.3
			37.13	19729.7
			37.14	19766.5
			37.15	19534.3
			37.16	19350.9
			37.17	19316.9
			37.18	19532
			37.19	19715.4
			37.2	19898.6
			37.21	19470.2
			37.22	19516.2
			37.23	19566.2
			37.24	19698.7
			37.25	19683.5
			37.26	19024.3
			37.27	18588.6
			37.28	19636.4
			37.29	19419.8
			37.3	19137.3
			37.31	19527.5
			37.32	20468.8
			37.33	20155.3
			37.34	19494.4
			37.35	20154.8
			37.36	19855.7
			37.37	19441.1
			37.38	19792.9
			37.39	19767.3
			37.4	19701.4
			37.41	19977.3
			37.42	20505
			37.43	20174.5
			37.44	20362
			37.45	19976.2
			37.46	19982.9
			37.47	19560.9
			37.48	19809.8
			37.49	20206.1
			37.5	21578.8
			37.51	20660.6
			37.52	21426.8
			37.53	20608.5
			37.54	20745.1
			37.55	20717.7
			37.56	20086.8
			37.57	19727.7
			37.58	20490.9
			37.59	20645.6
			37.6	20102.3
			37.61	20228.2
			37.62	20088.6
			37.63	20404.8
			37.64	20818.3
			37.65	20961.8
			37.66	20629.8
			37.67	20809
			37.68	20496.2
			37.69	20659.4
			37.7	21050.6
			37.71	21418.4
			37.72	20954
			37.73	20997.2
			37.74	21861.6
			37.75	21501.4
			37.76	21435.5
			37.77	21735.9
			37.78	21575
			37.79	20819.3
			37.8	20958.1
			37.81	22634.1
			37.82	22510.4
			37.83	21722.9
			37.84	21318.8
			37.85	21569.2
			37.86	21266.8
			37.87	20791.3
			37.88	21003.7
			37.89	21174.6
			37.9	21751.5
			37.91	21609.8
			37.92	21804.9
			37.93	22194.7
			37.94	23287
			37.95	22469.1
			37.96	22165.2
			37.97	22527
			37.98	22032
			37.99	22360.8
			38	23135.8
			38.01	23762.9
			38.02	23549.5
			38.03	23408.2
			38.04	23196.8
			38.05	23698.9
			38.06	23530.4
			38.07	23625.9
			38.08	24256.9
			38.09	24237.7
			38.1	24965
			38.11	24301
			38.12	24560.9
			38.13	25127.1
			38.14	25446.1
			38.15	26009.7
			38.16	26561.6
			38.17	26135.2
			38.18	25929.7
			38.19	26133.3
			38.2	26304.6
			38.21	27197.3
			38.22	27606.3
			38.23	28327.6
			38.24	29185.1
			38.25	29712.2
			38.26	29827
			38.27	30494.9
			38.28	31503.3
			38.29	31921.4
			38.3	31673.6
			38.31	32969.5
			38.32	33543.3
			38.33	35222.8
			38.34	37556.1
			38.35	36740.2
			38.36	38469.5
			38.37	38740.3
			38.38	39314.9
			38.39	42509.7
			38.4	43730.1
			38.41	44776.5
			38.42	46663.3
			38.43	48567.8
			38.44	51485.3
			38.45	53953
			38.46	56368.2
			38.47	59663.3
			38.48	64257.3
			38.49	67365
			38.5	71751.4
			38.51	76418
			38.52	81385.6
			38.53	86805.4
			38.54	93446.2
			38.55	99333.5
			38.56	106909
			38.57	112772
			38.58	123208
			38.59	130029
			38.6	138527
			38.61	148622
			38.62	157680
			38.63	170763
			38.64	180691
			38.65	191642
			38.66	204024
			38.67	213228
			38.68	222190
			38.69	229480
			38.7	236038
			38.71	244324
			38.72	249554
			38.73	249441
			38.74	250453
			38.75	248709
			38.76	245318
			38.77	242839
			38.78	237775
			38.79	226549
			38.8	218594
			38.81	211517
			38.82	199205
			38.83	188611
			38.84	178480
			38.85	171736
			38.86	164170
			38.87	156633
			38.88	149931
			38.89	142850
			38.9	135807
			38.91	131763
			38.92	126734
			38.93	121095
			38.94	117042
			38.95	113592
			38.96	110356
			38.97	104769
			38.98	102631
			38.99	97579.8
			39	95117.8
			39.01	89918
			39.02	86547.2
			39.03	81968.6
			39.04	78453.5
			39.05	75165.9
			39.06	69950.2
			39.07	66183.3
			39.08	63525.7
			39.09	60457
			39.1	57526.6
			39.11	55584.9
			39.12	51888.9
			39.13	47474
			39.14	44208.2
			39.15	42037.1
			39.16	40611.5
			39.17	38297.9
			39.18	35775.1
			39.19	34050.2
			39.2	32537.6
			39.21	31211.2
			39.22	30817.7
			39.23	30783.3
			39.24	29032.1
			39.25	27444.7
			39.26	26674.3
			39.27	26798.2
			39.28	27219.8
			39.29	25824.5
			39.3	24940.2
			39.31	24919
			39.32	23791.7
			39.33	23543
			39.34	23932.3
			39.35	24028.5
			39.36	24488.6
			39.37	23798.9
			39.38	22615.3
			39.39	22603.7
			39.4	23016.4
			39.41	22516.3
			39.42	22133.4
			39.43	21786.1
			39.44	21987.9
			39.45	21849.6
			39.46	21520.1
			39.47	21212.6
			39.48	20870.5
			39.49	20760.3
			39.5	20383.9
			39.51	20457.4
			39.52	20328.7
			39.53	20707.4
			39.54	20516.6
			39.55	20817.4
			39.56	20883.3
			39.57	20154.9
			39.58	20212.6
			39.59	20138.1
			39.6	20018.8
			39.61	20335.2
			39.62	19883.7
			39.63	19685.7
			39.64	19959.3
			39.65	19292.6
			39.66	19915.2
			39.67	20400.3
			39.68	20063.8
			39.69	20011.1
			39.7	20127.6
			39.71	19831.2
			39.72	19725.1
			39.73	19744.3
			39.74	20303.2
			39.75	20015.9
			39.76	19450
			39.77	20026.1
			39.78	19835.8
			39.79	19780.4
			39.8	19549.3
			39.81	19252.4
			39.82	19557.4
			39.83	20031.7
			39.84	19842.2
			39.85	20427.9
			39.86	20415.9
			39.87	19575.4
			39.88	19632.6
			39.89	19710.7
			39.9	19785
			39.91	19417.7
			39.92	19183.3
			39.93	19190.9
			39.94	19363.5
			39.95	19059.7
			39.96	18412.1
			39.97	18541.5
			39.98	19075.3
[truncated: 4,002 more rows]

## Sheet: Figure 1o
				550	800	1000
			2θ (degree)	Intensity (a.u.)Intensity (a.u.)		Intensity (a.u.)
			20	4300	73983.3	174267
			20.01	4300	73983.3	174267
			20.02	4339.75	73993.9	174211
			20.03	4563.19	74071.1	173896
			20.04	4567.63	74167.6	173796
			20.05	4195.73	74130.4	173924
			20.06	4174.56	74357.3	174233
			20.07	4705.6	74198.5	174184
			20.08	4924.42	74110.3	173924
			20.09	4935.78	74166.7	173967
			20.1	4738.48	74151.3	174003
			20.11	4560.37	74051.4	174246
			20.12	4400.31	73976.8	174490
			20.13	4254.61	74008	174357
			20.14	4451.56	73866.7	173923
			20.15	4354.13	73861.6	173864
			20.16	4260.86	73913.2	173885
			20.17	4150.73	74339.3	174076
			20.18	4247.52	74166	174028
			20.19	4230.87	74061.7	173988
			20.2	4233.84	74079.9	173909
			20.21	4335.77	74306	173850
			20.22	4328.12	74028.1	173716
			20.23	4262.92	73921.8	173531
			20.24	4669.47	74040.4	173624
			20.25	4844.96	73937.8	173734
			20.26	4611.89	73673.8	174105
			20.27	4540.56	73799.8	173926
			20.28	4299.89	74281.1	173874
			20.29	4404.71	74136.1	173817
			20.3	4438.02	73959.4	173873
			20.31	4503.98	74019	174165
			20.32	4761.19	74021.7	173857
			20.33	4907.92	73968.5	173955
			20.34	4694.81	74117.8	174279
			20.35	4404.92	74312.7	174136
			20.36	4715.84	74128.7	174002
			20.37	4454.67	73821.9	173729
			20.38	4218.54	74077.9	173892
			20.39	4543.27	74145.5	173789
			20.4	4517.87	74132.3	174166
			20.41	4615.55	74231.1	174187
			20.42	4493.36	74218.9	173662
			20.43	4465.4	74235.5	173715
			20.44	4555.72	74221.5	174248
			20.45	4472.44	74026.8	174168
			20.46	4373.99	74009.3	173749
			20.47	4174.12	74168.2	173856
			20.48	4012.87	74081.7	173885
			20.49	4134.15	74179.1	173760
			20.5	4345.43	74139.4	173592
			20.51	4191.55	74068.8	173516
			20.52	4160.65	74066.5	173448
			20.53	4341.64	74002.3	173815
			20.54	4316.6	74350	173988
			20.55	4521.04	74227.1	173634
			20.56	4326.95	74164.8	173406
			20.57	4418.42	74031.3	173538
			20.58	4574.43	74008.5	174104
			20.59	4701.41	73972.3	173680
			20.6	4358.05	74087	173932
			20.61	4452.71	73768	174145
			20.62	4712.69	73888.1	173959
			20.63	4651.65	73804	173744
			20.64	4434.39	73849.1	173470
			20.65	4556.88	74013.7	173652
			20.66	4461.91	74368.6	173909
			20.67	4327.11	74346.5	173829
			20.68	4541.03	74074.4	173669
			20.69	4565.55	74158.2	173685
			20.7	4332.35	74296.7	173749
			20.71	4600.36	73889	174103
			20.72	4686.31	73940.9	173857
			20.73	4354.07	73996.3	173770
			20.74	4661.15	73933.2	173706
			20.75	4713.04	73640.8	174028
			20.76	4390.95	73444.4	174119
			20.77	4225.33	73557.1	174077
			20.78	4586.63	73773.6	173628
			20.79	4744.59	73995.5	173722
			20.8	4669.52	74219	173772
			20.81	4438.05	74073.3	173824
			20.82	4634.38	73857.1	173921
			20.83	4746.38	73923.7	174205
			20.84	4433.33	74009.6	173932
			20.85	4436.81	74210.7	173632
			20.86	4496.02	74016.7	173653
			20.87	4737.99	74023.5	173980
			20.88	4602.65	74112.3	174086
			20.89	4318.09	74359.9	173953
			20.9	4215.3	74296.6	173850
			20.91	4501.67	74276.7	174028
			20.92	4518.33	74350.1	174255
			20.93	4530.03	74208.2	174000
			20.94	4503.27	74270.2	174011
			20.95	4533.33	74156.5	174087
			20.96	4520.4	74190.8	173841
			20.97	4390.37	73946.8	174071
			20.98	4317.53	73942.2	174101
			20.99	4480.17	74200.7	173942
			21	4443.71	74336.8	173881
			21.01	4388.02	74051.6	173993
			21.02	4427.14	74058.9	173762
			21.03	4380.51	73981.8	173737
			21.04	4513.61	73963.6	173962
			21.05	4490.91	73921.2	174226
			21.06	4547.1	73816.6	173947
			21.07	4333.56	73987.8	173591
			21.08	4197.81	74017	173696
			21.09	4513.72	73830.9	173996
			21.1	4471.65	73650.9	173941
			21.11	4365.95	73817.4	173854
			21.12	4513.19	73674.5	173910
			21.13	4317.13	73960.5	174007
			21.14	4478.75	74230.2	173887
			21.15	4271.09	73999.8	173763
			21.16	4473.51	73850.1	173897
			21.17	4199.94	74241.6	173860
			21.18	4419.02	74485.1	173765
			21.19	4813.94	74114.3	173568
			21.2	4745.53	73883.8	173613
			21.21	4318.01	73720.1	173978
			21.22	4309.43	73943.4	174297
			21.23	4050.45	73861.4	174226
			21.24	4261.75	73826.1	173751
			21.25	4388.35	74132	173761
			21.26	4257.7	74114.1	173706
			21.27	4380.54	74119	173772
			21.28	4742.43	74532.3	173637
			21.29	4655	74302.9	173680
			21.3	4703.03	74149.4	173633
			21.31	4537.02	74353.7	173668
			21.32	4569.95	74364.7	174096
			21.33	4373.47	73917.9	174046
			21.34	4042.89	73935.7	174000
			21.35	4215.2	73976.1	173998
			21.36	4820.69	74094.1	173955
			21.37	4431.01	73995.8	173792
			21.38	4420.7	73763.8	173695
			21.39	4713.67	74370.4	173859
			21.4	4869.54	73970.1	173988
			21.41	4446.65	74039	174044
			21.42	4407.74	74322.4	173964
			21.43	4522.14	73947.6	173939
			21.44	4588.08	74151.1	174000
			21.45	4399.51	74153.8	173778
			21.46	4142.57	73951.8	173943
			21.47	4053.29	73763.8	173835
			21.48	4363.51	74211.5	173861
			21.49	4561.53	74128.2	173790
			21.5	4495.53	74053.1	173870
			21.51	4681.32	74104	173663
			21.52	4636.07	74166.7	173607
			21.53	4429.45	74165.7	173711
			21.54	4639.17	74153.9	173627
			21.55	4707.38	74213.8	173806
			21.56	4288.09	74158.1	173902
			21.57	4365.73	74016.7	173928
			21.58	4344.43	74003.7	173832
			21.59	4260.09	73793.4	173816
			21.6	4440.58	73957.6	173814
			21.61	4565.77	73805.4	174042
			21.62	4535.87	73892.1	173897
			21.63	4306.01	73754.4	173845
			21.64	4718.39	73833.3	173752
			21.65	4742.35	73842.7	173789
			21.66	4583.23	74030.9	173903
			21.67	4292.32	74293.4	173949
			21.68	4763.74	74162.6	173932
			21.69	4376.89	74080.1	173899
			21.7	4241.27	74016.7	173881
			21.71	4070.58	74012.8	173829
			21.72	4169.3	73934.9	173753
			21.73	4565.15	73970.5	173825
			21.74	4526.59	74047.8	173993
			21.75	4392.19	74010.3	173824
			21.76	4579.7	74219.5	173621
			21.77	4509.31	73926	173707
			21.78	4712.44	74150.2	173494
			21.79	4599.32	74507.7	173744
			21.8	4199.32	73918.7	173959
			21.81	4189.38	73963.3	173391
			21.82	4335.98	73875.4	173573
			21.83	4387.02	73686.6	173731
			21.84	4064.11	73767.9	173687
			21.85	3996.86	73806.9	173788
			21.86	3928.36	73986.4	173888
			21.87	4238.17	74075.1	173597
			21.88	4348.27	74296.4	173943
			21.89	3859.89	74188.4	173755
			21.9	4142.47	73863.2	173876
			21.91	4395.52	73767.2	173688
			21.92	4277.09	73787.2	173832
			21.93	4586.56	73889.8	173783
			21.94	4684.91	73583.3	173789
			21.95	4731.27	73593.1	173947
			21.96	4661.12	73916.6	173869
			21.97	4476.44	74440.6	173956
			21.98	4250.48	74130.4	174152
			21.99	4269.02	74034.3	173649
			22	4346.33	74067.1	173599
			22.01	4224.73	74078	173561
			22.02	4508.37	73892.9	173943
			22.03	4207.23	74253.8	173707
			22.04	4476.29	74404.1	173980
			22.05	4206.85	74567.1	173853
			22.06	4486.86	74578.6	173979
			22.07	4640.57	74375.7	173796
			22.08	4941.87	74044.5	173640
			22.09	4576.16	73807.9	173937
			22.1	4245.48	74163.2	174111
			22.11	4043.08	73999.3	173868
			22.12	4517.32	73968.3	173930
			22.13	4550	74050.6	173752
			22.14	4548.79	74086.1	173869
			22.15	4480.13	74233.9	173982
			22.16	4305.04	74263.9	173882
			22.17	4603.5	74096.5	173835
			22.18	4812.03	73882	173966
			22.19	4518.39	73801.7	173935
			22.2	4630.51	73920.9	174011
			22.21	4435.35	74212.4	173646
			22.22	4576.52	73905.1	173322
			22.23	4052.62	74300.2	173706
			22.24	4272.57	74312.1	174194
			22.25	4779.75	73924.2	173667
			22.26	4452.35	74614.3	173720
			22.27	4683.81	74381.8	174064
			22.28	4729.84	74215.5	173731
			22.29	4334.54	74084.5	173434
			22.3	4483.33	74230.4	173502
			22.31	4483.22	73833.7	173785
			22.32	4465.66	73885.2	173998
			22.33	4300.54	74200.6	173716
			22.34	4400.7	74315.1	173617
			22.35	4551.14	73983.3	173751
			22.36	4832.66	73966.7	173933
			22.37	4633.6	73966.8	173717
			22.38	4733.3	73999.8	173799
			22.39	4716.47	73883.3	173550
			22.4	4566.61	73850.1	173550
			22.41	4483.34	73966.7	173817
			22.42	4699.85	73850.1	173733
			22.43	4683.35	74332.7	173750
			22.44	4650.07	73917.5	173883
			22.45	4350.81	73983.2	173983
			22.46	4715.43	74132.8	173618
			22.47	4700.07	73950.7	173417
			22.48	4799.53	73933.4	173881
			22.49	4534.77	73618.4	174016
			22.5	4433.94	74329	173868
			22.51	4499.55	74234	173668
			22.52	4516.54	74101	173733
			22.53	4648.92	74215.7	173915
			22.54	4187.43	74051.5	173785
			22.55	4397.95	73620.8	173717
			22.56	4564.98	73847.6	173684
			22.57	4599.64	73932.4	173898
			22.58	4402.29	74048.7	174081
			22.59	4877.47	73803	174133
			22.6	5047.86	73832.9	174035
			22.61	4441.65	74244.4	173968
			22.62	4351.18	74184.3	173802
			22.63	4859	73854.9	173701
			22.64	4407.24	73620.3	173585
			22.65	4465.59	73747.8	173862
			22.66	4483.05	74143.3	173703
			22.67	4581.58	74199.1	173880
			22.68	4288.8	74249.1	173982
			22.69	4381.44	74233.6	173869
			22.7	4416.02	73873.8	173654
			22.71	4563.63	74078.9	173666
			22.72	4778.8	74213.9	173797
			22.73	4946.4	74184.1	173604
			22.74	4721.86	74215.9	173942
			22.75	4667.81	74037.5	174129
			22.76	4536.48	73724.1	173922
			22.77	4533.33	73895.5	173673
			22.78	4549.59	74420	173732
			22.79	4598.72	74173.5	174026
			22.8	4810.97	73907	173693
			22.81	4492.33	73997.3	173537
			22.82	4272.66	73919	173533
			22.83	4234.28	73949.1	173841
			22.84	4314.25	73998.6	173494
			22.85	4462.21	73919.1	173273
			22.86	4838.36	74142.9	173751
			22.87	4300.93	74101.6	174009
			22.88	4267.19	74132.3	173871
			22.89	4266.67	73843.1	173770
			22.9	4331.13	73962.3	173879
			22.91	4429.96	74015	173996
			22.92	4352.87	74064.9	173710
			22.93	4414.33	73970.2	173796
			22.94	4529.16	73918.5	173945
			22.95	4661.81	73916.7	173870
			22.96	4361.76	74029	173706
			22.97	4750.91	73696.6	173652
			22.98	4734.61	73875.6	173602
			22.99	4445.08	74011.4	174144
			23	4465.34	74064.7	174087
			23.01	4466.67	74018.7	173891
			23.02	4818.23	74256.4	173851
			23.03	4625.74	74282.6	173674
			23.04	4377.3	74044	173635
			23.05	4494.24	74097.1	173426
			23.06	4595.61	74275.3	173719
			23.07	4377.07	73933	173638
			23.08	4048.42	74203.1	173777
			23.09	4558.07	74216.7	173847
			23.1	4869.35	74391.5	174152
			23.11	4613.4	74304.7	173960
			23.12	4631.73	74220.7	173696
			23.13	4696.76	74137.4	173652
			23.14	4367.26	74006.6	173856
			23.15	4429.17	74031.7	174168
			23.16	4639.02	74001.7	174025
			23.17	4491.89	74031.6	173938
			23.18	4451.73	73954.3	173902
			23.19	4465.79	74076.3	174137
			23.2	4356.23	74162.2	173929
			23.21	4397.3	74229.7	173759
			23.22	4242.46	74280.6	174018
			23.23	4375.02	74519.5	174002
			23.24	4320.41	74297.4	173654
			23.25	4159.46	74016.1	173696
			23.26	4291.38	74000	173590
			23.27	4409.89	74298.3	173803
			23.28	4306.86	74567.6	173989
			23.29	4158.92	74630.4	174125
			23.3	4165.66	74508	173836
			23.31	4229.28	74421.7	173911
			23.32	4561.8	74510.5	173948
			23.33	4427.03	74329.1	174059
			23.34	4432.28	74441.6	173723
			23.35	4901.56	74387.6	174043
			23.36	4824.16	74492.5	173692
			23.37	4988.1	74593.5	173713
			23.38	4610.66	74459.8	173857
			23.39	4427.71	74309.9	173898
			23.4	4416.67	74626.6	173993
			23.41	4447.74	74681.1	173984
			23.42	4527.64	74434.9	173968
			23.43	4471.27	74509.8	173967
			23.44	4652.73	74439.1	173920
			23.45	4728.64	74634.8	173793
			23.46	4655.92	74820.3	174186
			23.47	4433.4	74601.3	174124
			23.48	4463.05	74289.6	174256
			23.49	4961.03	74251.2	174050
			23.5	4876.5	73894.9	173941
			23.51	4758.68	74159.8	174319
			23.52	4518.77	74414.6	174335
			23.53	4592.42	74633.6	174087
			23.54	4784.71	74434.5	174128
			23.55	4830.76	74339.8	173795
			23.56	4802.6	74394.8	173782
			23.57	4692.49	74707.2	173952
			23.58	4683.33	74963.5	174197
			23.59	4621.99	74845.3	174186
			23.6	4938.48	74756.7	174321
			23.61	4706.35	74658.1	174165
			23.62	4637.43	74971.3	174181
			23.63	4694.49	74984.7	174290
			23.64	4822.23	74769.4	174376
			23.65	4909.67	74627.9	174185
			23.66	4962.44	74815	174182
			23.67	4737.99	74909.6	174016
			23.68	4990.87	74901.4	173985
			23.69	5214.56	75265.3	174257
			23.7	5415.86	75132.7	174420
			23.71	5007.74	75405.5	174570
			23.72	4754.03	75661.2	174249
			23.73	4930.64	75971.7	174626
			23.74	4980.33	76075.8	174121
			23.75	4983.33	76128.8	174355
			23.76	4907.62	76178.8	174550
			23.77	4718.42	76607	174521
			23.78	5304.81	76589.5	174653
			23.79	4958.73	76855.3	174697
			23.8	5143.13	77351.4	174806
			23.81	5166.67	77173.7	175149
			23.82	5196.82	77195.2	175319
			23.83	5441.02	77546.5	175379
			23.84	5391.4	78215.5	175413
			23.85	5127.64	78268.3	175702
			23.86	5235.27	79003.1	175778
			23.87	5265.02	79218.5	175453
			23.88	5176.62	79698.5	175372
			23.89	5121.68	80019.9	176581
			23.9	5206.57	80529.5	177031
			23.91	5201.69	81137.3	177351
			23.92	5409.46	81574	177069
			23.93	5268.88	82125	177302
			23.94	4996.04	82108.6	177781
			23.95	5115.94	82995.6	178401
			23.96	5342.16	83368.5	179093
			23.97	4800.29	83996.2	179107
			23.98	4763.12	84573	179874
			23.99	5019.66	85541.1	180741
			24	5005.39	85664.9	181101
			24.01	4866.27	85889.6	182129
			24.02	5176.65	86807.5	182027
			24.03	5261.18	86768.3	182030
			24.04	5340.79	86779.6	183071
			24.05	5127.79	87124.1	183852
			24.06	5248.02	87211.1	184555
			24.07	5237.09	87527.3	184944
			24.08	5499.37	87684.9	185264
			24.09	5548.1	87448.9	185817
			24.1	5343.4	87756.1	186474
			24.11	4992.27	87195.4	187892
			24.12	5303.62	87087.2	187934
			24.13	5467.78	86626.9	188123
			24.14	5262.66	86198.9	188959
			24.15	5350.94	85209.2	188332
			24.16	5234.47	84804.2	188792
			24.17	5069.89	84135.5	188969
			24.18	4756.68	83727.4	188661
			24.19	4892.52	83155.8	188661
			24.2	5209.53	82483	188432
			24.21	5206.1	82282.9	187625
			24.22	4951.45	81930.4	187078
			24.23	4872.84	81357.4	186841
			24.24	5085.63	80772.4	186496
			24.25	5247.94	80889.6	185692
			24.26	5208.37	81062.4	185117
			24.27	5185.44	81025.1	184438
			24.28	5023.26	80842	183535
			24.29	5305.36	80889.4	182661
			24.3	5117.53	80798.3	182434
			24.31	5112.37	80609.1	181836
			24.32	5450.32	80641.4	181286
			24.33	5253.58	80737	180999
			24.34	5245.64	81561.1	180040
			24.35	4917.13	82132	179871
			24.36	5560.8	82359.1	179823
			24.37	5175.38	82730.1	179817
			24.38	5100	83115.4	180105
			24.39	4869.17	83036.8	180092
			24.4	5020.73	83132	180271
			24.41	5179.64	83538.9	180718
			24.42	4840.18	83096.3	180841
			24.43	4955.91	83764.5	181051
			24.44	5098.29	84127.6	181198
			24.45	5087.95	84224.1	181288
			24.46	5040.29	84735.5	181458
			24.47	5191.03	84573	181827
			24.48	5059.1	84318.5	182528
			24.49	5061.96	84426.5	182934
			24.5	4923.65	84192.6	183441
			24.51	4914.29	84650.2	183945
			24.52	4916.67	84262.1	184559
			24.53	4831.06	83826.6	184607
			24.54	5215.84	82996.8	185256
			24.55	5340.31	82738.5	185324
			24.56	5193.44	81990.8	184633
			24.57	5252	81952	185000
			24.58	5408.77	82080.4	184984
			24.59	4879.57	80623.3	185265
			24.6	4925.21	79714	185402
			24.61	4850.77	79486.6	185232
			24.62	4932.49	79367.5	184690
			24.63	5091.53	79024.5	184388
			24.64	4847.97	78627.3	183756
			24.65	4729.35	78340.6	183509
			24.66	4744.9	77311.7	182834
			24.67	4651.24	77048.7	182505
			24.68	4858.88	77160.2	181635
			24.69	4900	76958	180666
			24.7	4984.44	76522.6	179996
			24.71	4732.82	76562.5	179591
			24.72	4570.93	76400.7	178761
			24.73	4915.02	76142	177844
			24.74	5053.47	75861.5	178023
			24.75	4786.34	75620.4	177831
			24.76	4985.43	75373.3	177153
			24.77	4753.46	75473.3	176711
			24.78	4769.91	75150.4	176189
			24.79	4671.56	75167.2	176072
			24.8	4859.39	75281.1	175983
			24.81	4718.68	75076.8	175604
			24.82	4599.71	75047.3	175073
			24.83	4778.29	74994.3	174844
			24.84	4858.41	75080.7	175123
			24.85	4741.55	75044.4	174738
			24.86	4633.32	74672.2	174747
			24.87	4630.55	74502.8	174878
			24.88	4536.26	74816.2	174886
			24.89	4655.23	74897.2	174911
			24.9	4877.17	74733.9	174681
			24.91	4833.66	74713.8	174343
			24.92	4595.51	74592.3	174422
			24.93	4384.27	74732.4	174630
			24.94	4598.4	74628.7	174653
			24.95	4636.21	74310.4	174333
			24.96	4454.23	74498	174542
			24.97	4526.79	74536.2	174380
			24.98	4522.49	74313.3	174141
			24.99	4585.38	74294.2	174127
			25	4984.47	74547.2	174353
			25.01	4915.75	74504	174208
			25.02	4389.84	74702.7	174043
			25.03	4406.6	74695.2	174208
			25.04	4570.19	74519.1	174141
			25.05	4627.35	74373.9	174062
			25.06	4728.97	74309	174077
			25.07	4613.49	74245.4	174179
			25.08	4583.33	74001.5	174105
			25.09	4705.99	74195.3	173947
			25.1	4556.31	74236.4	173889
			25.11	4394.22	74124.5	174115
			25.12	4570.58	73896.1	174126
			25.13	4779.66	73945.1	173981
			25.14	4694.53	74156.7	173977
			25.15	4707.35	74023.7	174051
			25.16	4689.57	74064.6	173728
			25.17	4872.85	74110.4	173894
			25.18	4619.11	73927.3	173896
			25.19	4320.26	74126.6	173924
			25.2	4374.69	74304.9	173933
			25.21	4453.97	74198.4	174136
			25.22	4480.15	74274.5	174237
			25.23	4308.25	74017.2	173967
			25.24	4441.6	74394.1	173954
			25.25	4375.77	74607.6	174020
			25.26	4632.11	74593	173966
			25.27	4512.09	74516.2	174084
			25.28	4466.67	74218.4	173741
			25.29	4386.27	73989.2	173851
			25.3	4353.28	74257.9	173860
			25.31	4457.01	74065.8	173837
			25.32	4469.97	73933.2	173740
			25.33	4747.1	74117	173490
			25.34	4723.27	74019.9	173647
			25.35	4660.01	74303.3	174127
			25.36	4783.19	74370	174113
			25.37	4829.98	74380	173817
			25.38	4833.33	74290.3	174029
			25.39	4740.34	74439.4	174100
			25.4	4544.11	74363.9	173914
			25.41	4844.82	74386.4	174026
			25.42	4694.82	74320.5	174146
			25.43	4739.25	74022	173995
			25.44	4528.56	74055.8	174347
			25.45	4268.42	74189.1	174384
			25.46	4216.67	74256.3	174089
			25.47	4467.35	74609.7	173911
			25.48	4559.7	74686.8	174042
			25.49	4474.47	74209.2	173991
			25.5	4226.29	74293.9	173927
			25.51	4547.95	74402.6	174048
			25.52	4807.64	74088.3	174005
			25.53	4535	73895	174062
			25.54	4200.85	73997.8	174031
			25.55	4185.74	74400.2	173886
			25.56	4409.45	74185.8	173719
			25.57	4675.93	73930	173958
			25.58	4223.7	73870.3	174138
			25.59	4279.18	73905.8	174075
			25.6	4685.54	73864.5	173946
			25.61	4861.53	74110.7	173969
			25.62	4661.96	74040.1	174048
			25.63	4378.82	73804.8	174093
			25.64	4667.64	74049	173996
			25.65	4896.54	74133.3	173850
			25.66	4686.79	74094.4	173907
			25.67	4668.52	74109.3	173804
			25.68	4579.71	74116.7	173728
			25.69	4550	73987.2	173898
			25.7	4381.91	73872.4	173963
			25.71	4604.62	73837.1	173850
			25.72	4334.84	73859.1	173830
			25.73	4581.52	74098.8	173872
			25.74	4554.49	74166.7	173742
			25.75	4272.08	73780.5	173571
			25.76	4444.36	73615.2	173636
			25.77	4478.12	74024	173744
			25.78	4286.93	74252.7	173728
			25.79	4566.84	74116.6	173871
			25.8	4833.27	73900.1	174045
			25.81	4435.19	73965.2	173699
			25.82	4453.51	73884.9	173814
			25.83	4346.63	74028.9	173986
			25.84	4491.55	74121.6	173978
			25.85	4601.03	73890.9	173597
			25.86	4476.45	73918.6	173738
			25.87	4471.54	74000.9	173893
			25.88	4534.23	74322	173853
			25.89	4753.4	74022.6	173821
			25.9	4842.07	73811.1	173931
			25.91	4811.93	73859.5	173840
			25.92	4622.51	73896	173876
			25.93	4364.01	73912.7	173735
			25.94	4502.48	74005.2	173785
			25.95	4440.23	74083.9	173728
			25.96	4374.73	73923.2	173776
			25.97	4555.98	73614.3	173762
			25.98	4704.93	73659.4	173800
			25.99	4582.16	73876.4	173678
			26	4394.89	73983.7	173709
			26.01	4274.55	73924.6	173683
			26.02	4526.39	74189	173704
			26.03	4503.7	74095.1	173892
			26.04	4228.4	73970.6	173536
			26.05	4300.35	74238.2	173438
			26.06	4625.38	74195.6	173538
			26.07	4704.16	74187.5	173467
			26.08	4625.03	74025.1	173771
			26.09	4612.48	74303.7	174096
			26.1	4641.61	74129.8	174142
			26.11	4537.86	73946.1	173996
			26.12	4512.45	73991.4	173962
			26.13	4541.54	74016.7	173942
			26.14	4562.43	73942.1	174219
			26.15	4703.22	73991.1	174130
			26.16	4464.74	73867.8	173831
			26.17	4304.71	73841.4	173837
			26.18	4530.92	74147.1	173780
			26.19	4567.19	74163.4	173936
			26.2	4463.51	74158	174111
			26.21	4606.16	74302.5	173767
			26.22	4765.34	74152.7	173547
			26.23	4467.3	74206.6	173652
			26.24	4867.05	74397.7	173835
			26.25	4705.62	74290.1	174019
			26.26	4349.87	74024.4	173907
			26.27	4450.81	73913.2	173641
			26.28	4528.93	74120.8	173812
			26.29	4582.35	74175.5	173875
			26.3	4477.58	74178.9	173781
			26.31	4311.03	74342.3	173518
			26.32	4633.23	74228.9	173678
			26.33	4900.95	73885.9	173754
			26.34	4523.15	73893.1	173579
			26.35	4391.03	73982.1	173675
			26.36	4473.04	74109.6	173672
			26.37	4585.13	74271.6	173528
			26.38	4738.16	74195.2	173568
			26.39	4783.33	74101.4	173806
			26.4	4977.36	74047	173835
			26.41	5013.65	74166.6	173792
			26.42	4673.19	74349.8	173687
			26.43	4610.46	74254.9	173771
			26.44	4524.6	74042.9	173720
			26.45	4374.71	74140.2	173756
			26.46	4441.85	73983	173590
			26.47	4591.75	73875.9	173734
			26.48	4705.54	73962.9	173769
			26.49	4745.36	73879.8	173834
			26.5	4509.76	73953.5	173614
			26.51	4476.67	73952	173949
			26.52	4787.73	74209.1	173913
			26.53	4720.34	74077.1	173761
			26.54	4673.93	74150.9	173877
			26.55	4683.33	74240.6	173981
			26.56	4659.45	74106.7	173845
			26.57	4817.04	74097.7	173676
			26.58	4573.41	74057.1	173753
			26.59	4342.82	74104.8	173907
			26.6	4597.43	74050.1	173760
			26.61	4823.64	74028.6	173755
			26.62	4819.17	74128.3	173938
			26.63	4823.73	74285.3	173858
			26.64	4916.29	74131.9	173705
			26.65	4748.73	74002.6	173880
			26.66	4725.81	74042.5	173825
			26.67	4868.16	73972.1	173719
			26.68	4999.3	74075	173806
			26.69	4703.11	74333.8	173826
			26.7	4543.1	74452	173781
			26.71	4509.79	74148.9	173684
			26.72	4547.04	74087.2	173768
			26.73	4519.68	74269.4	173828
			26.74	4664.31	74028.2	173798
			26.75	4698.16	74146.2	173607
			26.76	4718.47	74156.3	173369
			26.77	4768.44	74222	173557
			26.78	4982.06	74348.5	173912
			26.79	4903.17	74324.9	174098
			26.8	4681.66	74113.3	174028
			26.81	4686.6	74103.3	173855
			26.82	4635.16	74226.5	173777
			26.83	4716.32	74220.1	173918
			26.84	4755.05	74211.6	173797
			26.85	4657.12	74263.1	173891
			26.86	4697.85	74236.9	174013
			26.87	4524.77	74205.1	174091
			26.88	4711.14	74281	174047
			26.89	4856.46	74177.9	174063
			26.9	4797.35	74024.2	174049
			26.91	4651.26	73994.9	174056
			26.92	4761.41	74322.8	174044
			26.93	5098.24	74316.9	173964
			26.94	5113.11	74503.1	174014
			26.95	4928.73	74708.6	174027
			26.96	4694.42	74589.2	173913
			26.97	4628.14	74528.1	173832
			26.98	4770.85	74361.4	173920
			26.99	4764.64	74203.2	174081
			27	4767.65	74235.3	174065
			27.01	5057.55	74575.2	174239
			27.02	5228.99	74865.1	174208
			27.03	5238.6	74602.7	173933
			27.04	4868.82	74461.4	173845
			27.05	4859.31	74307.4	173952
			27.06	4887.86	74369.8	174182
			27.07	4798.53	74660.5	174255
			27.08	4800.7	74709.9	173966
			27.09	4805.33	74524.7	173845
			27.1	4879.26	74551.9	174009
			27.11	4860.11	74509.5	174411
			27.12	4855.93	74726.5	174171
			27.13	5318.16	74974.2	173870
			27.14	5138.68	74807.8	174245
			27.15	5141.49	74700	174281
			27.16	5244.59	74970.1	174245
			27.17	5137.59	74886.4	174278
			27.18	5015.95	74671	174339
			27.19	5073.08	74538.1	174423
			27.2	4993.39	74802.6	174304
			27.21	4955.73	75084.3	174256
			27.22	5100.87	75150	174367
			27.23	5256.05	75462.8	174417
			27.24	5500.9	75560.9	174327
			27.25	5689.19	75009.3	174417
			27.26	5811.3	74750	174405
			27.27	5772.11	75039.3	174367
			27.28	5455.46	75305.6	174333
			27.29	5361.08	75388.9	174428
			27.3	5361.15	75688.4	174439
			27.31	5482.96	75645	174539
			27.32	5461.45	75638.6	174578
			27.33	5250.81	75539.6	174545
			27.34	5089.35	75488.8	174445
			27.35	5325.86	75455.9	174499
			27.36	5521.78	75631.7	174627
			27.37	5461.91	75810.4	174612
			27.38	5361.67	75652	174550
			27.39	5344.32	75758.8	174896
			27.4	5360.98	76064.2	175006
			27.41	5421.49	76243.4	174791
			27.42	5450	76108.1	174667
			27.43	5253.04	75677.5	174661
			27.44	5368.61	75357.9	174918
			27.45	5701.72	75741.9	175061
			27.46	5653.05	75972.4	175001
			27.47	5828.17	75879.5	175043
			27.48	5738.09	76029.3	175105
			27.49	5540.56	76209.4	175073
			27.5	5749.81	76293.4	175246
			27.51	5688.03	76240.7	175263
			27.52	5529.14	76525.2	175141
			27.53	5813.98	76873.2	175360
			27.54	6123.94	76782.8	175478
			27.55	6070.35	76586.1	175261
			27.56	6107.93	76619.7	175150
			27.57	6048.07	76752.9	175247
			27.58	6004.87	76875.4	175214
			27.59	6081.22	77099.6	175231
			27.6	5998.45	77339.7	175471
			27.61	5847.45	77298.6	175562
			27.62	5896.51	77404.9	175582
			27.63	6217.8	77339.3	175429
			27.64	6559.27	77399.8	175547
			27.65	6431.51	77910.9	175966
			27.66	6385.42	78299.5	176059
			27.67	6550.66	78148.7	175963
			27.68	6648.63	78016.7	176040
			27.69	6932.73	78176.3	175940
			27.7	6923.86	78415.5	176084
			27.71	6737.76	78574.3	176461
			27.72	6927.32	78648.5	176589
			27.73	6875.93	79037.6	176318
			27.74	6671.4	79133.6	176474
			27.75	6732.98	79341.6	176608
			27.76	6937.31	79647.9	176752
			27.77	6985.02	79976	176818
			27.78	7124.75	80158.8	176758
			27.79	7332.47	80372.8	176870
			27.8	7326.39	80967.1	177045
			27.81	7304.34	81586.1	177342
			27.82	7211.74	81930.2	177378
			27.83	7380.59	82163.4	177463
			27.84	7349.15	82804.9	177801
			27.85	7323.21	83342.5	177960
			27.86	7606.95	83769.6	178113
			27.87	7864.79	84127.4	178398
			27.88	7818.67	85004.7	178704
			27.89	7687.52	86216.4	178702
			27.9	7577.19	87228.3	179029
			27.91	7761.9	87919.9	179454
			27.92	7775.47	88787.1	179805
			27.93	7513.4	89981.5	180448
			27.94	7482.84	91139.7	180843
			27.95	7378.19	92532.6	181065
			27.96	7789.59	94083.9	181745
			27.97	7986.48	95564.5	182523
			27.98	8060.99	96797	183330
			27.99	8376.54	99162.8	183914
			28	8300.67	101611	185095
			28.01	8454.34	104017	186319
			28.02	8653.86	106367	187935
			28.03	8430.89	108584	188891
			28.04	8191.18	111140	189963
			28.05	8337.9	113888	191395
			28.06	8722.08	116380	192765
			28.07	8832.31	119314	194953
			28.08	8779.61	122170	197203
			28.09	8634.3	124613	199545
			28.1	8621.19	127934	202706
			28.11	8615.87	130848	205221
			28.12	8542.74	132799	207198
			28.13	8942.38	135774	210291
			28.14	8771.19	139973	213751
			28.15	8392.32	142714	217076
			28.16	8575.76	143875	220309
			28.17	8914.95	145720	223275
			28.18	9134.12	147950	227182
			28.19	9149.67	148978	231597
			28.2	9046.28	149740	234969
			28.21	8909.6	150060	238045
			28.22	8689.49	149328	241657
			28.23	8954.1	148693	245167
			28.24	9179.98	147686	248495
			28.25	8886.73	145400	252653
			28.26	8610.12	144117	256101
			28.27	8589.9	143318	258427
			28.28	8706.33	140758	260589
			28.29	8577.59	138245	262323
			28.3	8479.82	135880	262622
			28.31	8678.72	131974	262423
			28.32	8641.33	128262	262030
			28.33	8800.78	124894	261757
			28.34	8904.18	121385	260691
			28.35	8751.17	118333	258385
			28.36	8436.56	115670	256115
			28.37	8266.67	112753	253663
			28.38	8246.97	109359	249500
			28.39	8233.33	106307	245531
			28.4	8144.91	103422	242288
			28.41	8014.64	100839	237891
			28.42	7917.66	98753.2	232973
			28.43	7932.28	96785	228305
			28.44	8260.03	94627	224444
			28.45	8369	92989.9	220469
			28.46	8378.05	91826.9	215951
			28.47	8326.15	90775.1	212277
			28.48	8162.4	89461.5	209177
			28.49	8274.98	88087.6	206020
			28.5	8370.87	87022.9	202904
			28.51	8417.89	86293.9	200104
			28.52	8553.84	85720.7	197418
			28.53	8461.86	84835.1	194806
			28.54	8176.06	83912.5	192581
			28.55	8243.04	83322.7	190459
			28.56	8412.25	82728.4	189119
			28.57	8308.16	81961.5	187642
			28.58	8207.05	81905.2	186014
			28.59	8065.52	81953.4	185229
			28.6	7995.45	81833.3	184549
			28.61	8198.74	81622.5	183592
			28.62	8141.9	81083.8	182746
			28.63	8191.2	80484.5	182299
			28.64	8228.3	80011.3	181436
			28.65	8083.24	79509.1	180504
			28.66	8119.06	78857.1	180595
			28.67	8145.28	78578.5	180039
			28.68	8268.7	78638	179350
			28.69	8278.93	78752.1	179518
			28.7	8133.65	78712.4	179124
			28.71	7884.51	78519.7	178454
			28.72	7988.65	78102.4	178229
			28.73	8136.11	77613.9	178153
			28.74	7939.64	77725.8	178032
			28.75	7892.04	77846.4	177684
			28.76	8062.92	77747.8	177655
			28.77	8206.39	77338.6	177537
			28.78	8259.39	76826.8	177249
			28.79	8144.78	76994.8	177033
			28.8	8330.92	77203.2	176739
			28.81	8419.07	76914.1	176525
			28.82	8316.67	76670	176840
			28.83	8130.08	76661.3	176956
			28.84	8048.56	76655.4	176751
			28.85	8267.51	76782.2	176877
			28.86	8334.93	76639.7	176663
			28.87	8181.22	76405.5	176226
			28.88	7998.01	76374.1	176044
			28.89	8120.4	76431.5	176157
			28.9	8274.08	76474.1	176145
			28.91	8285.14	76272.7	175858
			28.92	8502.97	75959.8	175634
			28.93	8832.52	75907	175650
			28.94	8801.02	75920.7	175707
			28.95	8547.18	75809.8	175599
			28.96	8505.08	75740.8	175581
			28.97	8733.36	75788.3	175606
			28.98	9249.6	75934.1	175446
			28.99	9495.13	75916.1	175562
			29	9477.4	75714.6	175659
			29.01	9171.6	75443.3	175465
			29.02	9027.55	75309.1	175303
			29.03	9315.32	75489.6	175114
			29.04	9430.32	75606.1	175209
			29.05	9445.38	75438.1	175193
			29.06	9755.27	75516.1	174906
			29.07	9802.27	75629	174990
			29.08	9659.04	75628.5	174852
			29.09	9775.03	75820.2	174690
			29.1	10236.4	75787.7	175109
			29.11	10468.9	75659	175364
			29.12	10265.1	75711.6	175144
			29.13	10123	75543.4	175001
			29.14	10055.1	75303.9	174963
			29.15	10097.3	75500.9	174881
			29.16	10453	75484	174689
			29.17	10950.3	75176.1	174684
			29.18	10818.5	75252.9	174666
			29.19	10730.6	75239.5	174514
			29.2	10925.6	75100	174483
			29.21	10906.7	75304.5	174403
			29.22	11247.4	75474.5	174502
			29.23	11486.8	75333.6	174650
			29.24	11549.5	75190.1	174535
			29.25	11949.7	75149	174442
			29.26	12420.9	75151	174415
			29.27	12352	75351.9	174595
			29.28	12222.4	75366.9	174845
			29.29	12439.9	75391.7	174706
			29.3	12488.5	75463	174665
			29.31	12758.1	75382.4	174617
			29.32	13155.2	75366.7	174440
			29.33	13442.6	75454.2	174452
			29.34	13817.7	75358.5	174527
			29.35	14043.7	75200	174453
			29.36	14135.6	75217.4	174341
			29.37	14383.6	75250.7	174507
			29.38	14888.4	75466.7	174649
			29.39	15157.3	75597.9	174460
			29.4	15332.8	75272.5	174395
			29.41	15542.7	75016.7	174457
			29.42	15584	75059.9	174191
			29.43	16057.8	75151.8	174165
			29.44	16621.4	75018.8	174514
			29.45	16913.7	75022.3	174572
			29.46	17238.7	74985.4	174440
			29.47	17348.4	74963.3	174495
			29.48	17669	75193.9	174566
			29.49	18230.9	75352.4	174344
			29.5	18279.3	75356.3	174039
			29.51	18748.7	75223.5	174113
			29.52	19230.9	75106.9	174292
			29.53	19474.3	74930.7	174155
			29.54	19859.6	74893.3	173983
			29.55	19797.7	75136.7	174137
			29.56	20158.7	75308.5	174410
			29.57	21057.5	75316.7	174364
			29.58	21542.6	75342.1	174115
			29.59	21642.3	75299	174118
			29.6	21894.4	75191.1	174301
			29.61	22471	75040.4	174274
			29.62	23313.3	74689.2	174343
			29.63	23791.7	74803.1	174458
			29.64	24060.3	75334.7	174308
			29.65	24601.8	75290.3	174116
			29.66	24916.8	75066.7	174042
			29.67	25501.9	75024.9	174050
			29.68	26567.7	75200.5	174067
			29.69	27692.1	75458.4	174233
			29.7	28341.6	75450	174458
			29.71	28716	75375.1	174558
			29.72	29357.3	75399.8	174426
			29.73	29625.2	75433.4	174109
			29.74	30129.9	75507.8	174174
			29.75	31278.8	75575.2	174450
			29.76	31866.8	75508.7	174442
			29.77	31833.5	75507.9	174359
			29.78	32384.9	75517.1	174432
			29.79	33534.1	75475.1	174517
			29.8	34330.2	75565.2	174385
			29.81	34992.9	75732.3	174258
			29.82	35785.8	75595.3	174266
			29.83	36329.6	75612.3	174373
			29.84	36427.2	76021.5	174320
			29.85	36496.1	76167.4	174126
			29.86	37066.1	76060	173953
			29.87	37913.9	76007.7	173996
			29.88	38927.4	76057.7	174200
			29.89	39710.8	76115.8	174209
			29.9	40273.4	76352.4	174208
			29.91	40617.2	76364.5	174257
			29.92	40559.6	76295.3	174171
			29.93	40734.4	76643.5	174033
			29.94	41361.2	77180.1	174178
			29.95	42498.9	77662	174341
			29.96	43395.1	77928.5	174205
			29.97	43501.3	78090.7	174170
			29.98	44387.3	78492.9	174124
			29.99	45551.2	79003.9	173853
			30	45677.5	78869.2	173966
			30.01	45752.2	78719.6	174255
			30.02	46130.8	79168.4	174158
			30.03	46303.9	79484.9	174062
			30.04	46954.8	79696	174389
			30.05	47917.2	80109.3	174372
			30.06	48589.8	80472.4	174068
			30.07	48936.6	80644.7	174058
			30.08	47808.4	80962.1	173948
			30.09	47872.5	81304.5	174037
			30.1	48979.2	81814.6	174110
			30.11	48892.1	82703.3	173980
			30.12	48812.7	82989.2	174223
			30.13	49015.3	83378	174534
			30.14	49216	83782.3	174471
			30.15	49005.2	83987.4	174164
			30.16	48877.7	84207.8	174113
			30.17	49308.3	84286.8	174268
			30.18	49204.6	84530	174243
			30.19	48156.1	84600.2	174060
			30.2	47815.5	84358.1	174088
			30.21	47988.2	84659.1	174158
			30.22	47950.2	85080.4	174174
			30.23	47537.9	84791.6	174122
			30.24	47920.3	84341.9	174142
			30.25	48398.6	84269.3	174127
			30.26	48114.2	84251.5	174099
			30.27	48240.5	84107.4	174402
			30.28	47916.4	84103.1	174539
			30.29	46576.9	83705.2	174490
			30.3	46264.5	83340.3	174417
			30.31	46757.1	83318.6	174376
			30.32	46857	83133.5	174444
			30.33	46178.5	82466.9	174417
			30.34	44621.7	82050	174379
			30.35	44133.4	81822.6	174432
			30.36	44225.8	81489.4	174648
			30.37	44194	81258	174608
			30.38	44159.1	81225.1	174485
			30.39	43080.1	81100.2	174634
			30.4	41474.9	80287.9	174664
			30.41	41287.8	79721.6	174420
			30.42	41456.7	79621.7	174245
			30.43	40926.5	79372	174465
			30.44	40075.1	78894.1	174637
			30.45	39880.9	78480.6	174428
			30.46	40247.3	78504.8	174261
			30.47	39876.9	78575.3	174294
			30.48	38639.1	77983.9	174356
			30.49	37560.4	77555.7	174511
			30.5	36818.5	77644.4	174641
			30.51	36158	77572.3	174608
			30.52	35718.4	77583.1	174406
			30.53	35503.1	77637.2	174453
			30.54	34929.1	77349.7	174664
			30.55	34885.2	77026	174686
			30.56	34713.6	76906.6	174627
			30.57	33435.2	76861.9	174610
			30.58	32083.8	76880.9	174531
			30.59	31298.7	76618.5	174550
			30.6	30930.2	76479.2	174674
			30.61	30245.5	76596.8	174739
			30.62	29442.2	76678.2	174551
			30.63	28933.6	76722.6	174365
			30.64	27972.4	76570.3	174357
			30.65	27467.7	76170.4	174727
			30.66	27571	76290.6	174921
			30.67	27040.8	76734.8	174701
			30.68	26421	76710.1	174579
			30.69	25686.3	76445.4	174732
			30.7	25201.8	76756.1	174919
			30.71	24899.5	76873	174830
			30.72	24320.8	76442.7	174722
			30.73	23816.7	76157.1	174902
			30.74	23438.6	76180.6	175102
			30.75	23040.1	76459.5	175259
			30.76	22742.5	76492.7	175075
			30.77	21823.5	76784.2	174793
			30.78	21312.5	76965.4	174956
			30.79	21124.7	76677.2	175029
			30.8	20569.1	76512.1	175145
			30.81	20096.2	76497.4	175426
			30.82	20081	76601.2	175431
			30.83	19744.6	76808	175359
			30.84	19466.7	77017.5	175275
			30.85	19066.1	77133.3	175361
			30.86	18682.7	76993.4	175253
			30.87	18161.6	76995.5	175134
			30.88	17439.6	77231.8	175187
			30.89	17195.8	77134.6	175267
			30.9	17396	76962.4	175611
			30.91	17335.1	76858.3	175545
			30.92	16329	77214.5	175379
			30.93	15659.8	77571.1	175493
			30.94	15539.5	77372.9	175450
			30.95	15369.5	77423.4	175560
			30.96	15081.7	77716.7	175550
			30.97	14542	77716.7	175598
			30.98	14632.1	77771.5	175584
			30.99	14919	78041.7	175248
			31	14273.3	78398.7	175220
			31.01	13553.7	78659.9	175763
			31.02	13203.2	78921.2	176066
			31.03	13041.5	79081.6	176465
			31.04	13394.4	79227.2	176752
			31.05	14082.1	79381.9	176548
			31.06	14255.5	79658.2	176445
			31.07	13475.8	79830.2	176678
			31.08	13121.4	79863.5	177032
			31.09	13178.8	80193	177431
			31.1	12811.9	80912.1	177476
			31.11	12244.9	81340.2	177434
			31.12	11763.1	81614.3	177701
			31.13	11810.4	82013.6	177890
			31.14	12126.8	82340.2	177913
			31.15	12310	82963.1	178483
			31.16	12353.2	83646.2	178877
			31.17	12247.4	84199	178454
			31.18	12139	84828.4	178688
			31.19	12307.4	85772.7	179412
			31.2	12127	87088.5	179848
			31.21	11723.8	88133.9	180593
			31.22	11364.6	88727.3	181064
			31.23	11445.8	89956.8	181410
			31.24	11235.8	91756.7	182244
			31.25	11329.8	92776.2	182680
			31.26	11265	94017.4	183110
			31.27	11028.9	95756.9	183847
			31.28	10866.7	97591.2	185120
			31.29	10899.2	98935.3	186490
			31.3	11040.9	100647	187582
			31.31	11086.1	103405	188471
			31.32	10804	105565	189754
			31.33	10722.7	107715	191792
			31.34	10897.3	109928	194362
			31.35	10873.1	112013	196298
			31.36	10742.1	113900	197746
			31.37	10555.1	116267	199609
			31.38	10373.5	119009	202218
			31.39	9932.23	120206	204992
			31.4	9856.38	121243	207210
			31.41	10013.1	123689	209713
			31.42	10218.2	125195	212221
			31.43	10242.8	126194	214281
			31.44	10278	127065	216017
			31.45	10133.3	127189	218709
			31.46	10133.3	127964	221936
			31.47	10208.9	128510	224408
			31.48	10270.5	128828	227036
			31.49	10041.2	128587	229773
			31.5	9683.06	127652	231353
			31.51	9377.08	125790	232579
			31.52	9202.23	124749	233739
			31.53	9141.39	122952	235152
			31.54	9154.78	120802	236141
			31.55	8904.62	119032	236377
			31.56	8899.09	116326	236525
			31.57	9221.2	114211	237020
			31.58	9304.4	112486	236297
			31.59	8963.05	109973	234213
			31.6	8912.3	107531	232347
			31.61	8988.56	105467	230094
			31.62	8942.48	104346	227967
			31.63	8473.82	102392	225554
			31.64	8302.99	99797.9	222681
			31.65	8555.44	97352.2	220009
			31.66	8181.37	94754.1	216698
			31.67	7922.73	93254.2	213669
			31.68	8217.95	92165.5	211063
			31.69	8710.62	90923.8	208489
			31.7	8531.08	89835.2	205708
			31.71	8251.4	88699.8	202555
			31.72	8235.25	87404.5	199458
			31.73	8191.99	86076.8	197193
			31.74	8188.84	85167.8	194970
			31.75	7846.82	84538.3	192553
			31.76	7387.9	83742.1	191396
			31.77	7353.58	82850	190069
			31.78	7629.71	82257.4	188696
			31.79	7760.42	81804.3	187792
			31.8	7704.69	81331.6	186093
			31.81	7296.84	81063.5	184212
			31.82	7294.33	80666	183496
			31.83	7572.59	80140.2	183120
			31.84	7707.94	80118.7	182420
			31.85	7482.77	79683.5	181867
			31.86	7272.52	78994.7	181268
			31.87	7248.3	78537.3	180459
			31.88	7241.6	78131.6	180249
			31.89	7344.19	78231	179860
			31.9	7182.42	78063.7	179519
			31.91	6859.45	77904.4	179158
			31.92	6870.06	77850	178489
			31.93	6906.39	77676.9	177926
			31.94	6689.7	77298.2	177741
			31.95	6687.35	77251.7	177344
			31.96	6525.44	77436	176909
			31.97	6469.2	77388.2	176824
			31.98	6816.15	77000.5	177065
			31.99	6989.92	76890.8	177094
			32	6519.12	76423.2	176621
			32.01	6249.63	76033	176374
			32.02	6199.66	75943.3	175987
			32.03	6200.6	75940.8	175952
			32.04	6345.69	76138.7	176008
			32.05	6550.7	76049.1	175740
			32.06	6650	75972.9	175732
			32.07	6537.8	75988	175523
			32.08	6249.48	75626.4	175588
			32.09	6055.2	75249.8	175233
			32.1	5782.78	75194.5	175112
			32.11	5500.03	75294.6	175445
			32.12	5605.52	75383.4	175439
			32.13	5655.79	75216.8	175250
			32.14	5593.87	75221.9	175289
			32.15	5778.25	75377.7	175190
			32.16	5523.18	75411	174872
			32.17	5387.94	75466.3	174966
			32.18	5594.09	75429.1	174912
			32.19	5786.84	75200.2	174690
			32.2	6083.05	75090.2	174589
			32.21	6056.71	74917	174529
			32.22	5884.38	74883.3	174646
			32.23	5772.48	74921.3	175083
			32.24	5722.92	75005.4	175063
			32.25	5574.78	74930.2	174781
			32.26	5345.58	74744.6	174561
			32.27	5530.4	74636.5	174668
			32.28	5900.73	74508.5	174831
			32.29	5516.67	74672	174564
			32.3	5612.93	74565.7	174490
			32.31	5757.96	74386	174562
			32.32	5596.06	74522.7	174185
			32.33	5521.98	74510.6	174073
			32.34	5565.15	74660.6	174066
			32.35	5575.13	74896.3	174243
			32.36	5413.04	74795.5	174444
			32.37	5349.14	74765.8	174132
			32.38	5314.99	74779	173976
			32.39	5161.42	74665.1	174081
			32.4	5202.34	74480	174136
			32.41	5311.44	74415.7	174133
			32.42	5341.69	74476.1	174308
			32.43	5448.93	74392.9	174269
			32.44	5431.45	74119.7	174290
			32.45	5383.97	74350.1	174182
			32.46	5445.52	74585.2	174426
			32.47	5229.38	74413.1	174360
			32.48	5214.19	74552.7	174052
			32.49	5180.7	74643.6	174014
			32.5	4980.72	74595	174104
			32.51	5141.96	74351.6	174145
			32.52	5268.44	74171.8	174021
			32.53	5159.62	74178.2	173823
			32.54	5358.71	74298.6	174041
			32.55	5325.52	74513.9	174159
			32.56	5202.55	74326.8	174021
			32.57	5440.32	74390.3	174148
			32.58	5437.78	74599	174031
			32.59	5191.58	74831.5	173910
			32.6	5033.2	74589.8	173882
			32.61	4889.91	74286.6	173993
			32.62	5179.74	74489.9	173960
			32.63	5326.89	74538.6	174055
			32.64	5277.98	74418.4	173950
			32.65	5422.93	74309.1	173935
			32.66	5487.04	73990.1	174009
			32.67	5426.52	73748.5	174203
			32.68	5410.68	74081.6	174006
			32.69	5233.3	74316.7	173944
			32.7	5087.15	74277.5	174104
			32.71	5128.8	74256.6	174204
			32.72	4960.5	74443.1	174055
			32.73	5149.27	74432.7	173896
			32.74	5291.83	74359.7	173928
			32.75	5116.15	74344.6	173814
			32.76	5028.51	74196.9	173834
			32.77	5127.37	74057	174014
			32.78	5313.57	73985.3	174026
			32.79	5056.89	73814	173981
			32.8	4964.34	73855.4	173998
			32.81	5004.77	74259.5	174036
			32.82	4964.35	74109.6	174141
			32.83	4880.78	73973.5	173852
			32.84	5113.61	74214.2	173788
			32.85	5338.61	74283.1	173764
			32.86	4971.34	74319.6	173761
			32.87	4649.52	74251.7	173614
			32.88	5185.94	74284.9	174057
			32.89	5201.45	74056.7	174107
			32.9	5342.66	74023.4	174027
			32.91	5241	73764.7	173935
			32.92	4953.81	73874.5	174122
			32.93	5161.16	74311.1	174142
			32.94	5334.49	74318.6	173826
			32.95	4978.03	74209.9	173928
			32.96	4911.49	74366.7	174078
			32.97	5093.73	74311.6	173883
			32.98	4987.59	74162.1	173782
			32.99	4948.81	74072.4	173871
			33	5203.08	73812	173952
			33.01	5290.92	73680.3	174111
			33.02	5212.31	73775.6	173937
			33.03	4962.75	74028.2	173746
			33.04	4904.16	74305.9	173982
			33.05	5482.02	74420.6	173939
			33.06	5330.2	74472.5	174339
			33.07	5076.84	74261.4	174378
			33.08	5109.85	74303	174152
			33.09	4968.85	74145.6	173700
			33.1	4967.67	74361.1	173798
			33.11	5230.99	74394.8	174084
			33.12	5263.68	74150	174089
			33.13	5050.6	74163.2	173931
			33.14	4954.53	74195.6	173864
			33.15	5235.06	74227.2	173963
			33.16	5294	74345.6	173965
			33.17	5126.66	74329	173845
			33.18	4944.93	74303.6	173822
			33.19	4826.96	74266.7	173825
			33.2	4826.7	74210.4	173577
			33.21	5266.08	74123.3	173759
			33.22	5233.88	74329	173856
			33.23	5244.71	74342.4	174011
			33.24	5073.41	74459.5	173918
			33.25	5015.26	74557.7	174198
			33.26	5307.43	74381.2	174327
			33.27	5217.3	74113.1	173906
			33.28	5257.38	74221.2	173685
			33.29	5134.02	74253.8	174093
			33.3	5190.67	74120.3	174379
			33.31	4870.46	74151.4	174237
			33.32	4867.4	74675.1	174121
			33.33	5320.98	74612.1	174012
			33.34	5400	74150	173908
			33.35	5104.29	74095.6	173804
			33.36	4908.65	74399.9	173937
			33.37	4700.27	74371.5	174121
			33.38	4711.28	74207.5	174042
			33.39	5082.88	74458	174050
			33.4	5277.61	74557.9	173992
			33.41	5521.7	74629.2	173987
			33.42	5334.42	74649.3	173997
			33.43	5183.33	74680.9	173866
			33.44	5171.17	74482.9	173963
			33.45	5076.74	74602.1	173974
			33.46	4988.68	74848.9	174155
			33.47	5270.69	74813.3	174427
			33.48	5311.39	74443.5	174270
			33.49	5368.02	74617.3	174229
			33.5	5278.62	74582.6	173908
			33.51	5376.28	74581.7	173973
			33.52	5566.67	74444.4	174041
			33.53	5546.91	74541.2	173850
			33.54	5412.4	74602.1	173929
			33.55	5214.77	74681.3	174199
			33.56	5379.35	74594.1	174258
			33.57	5552.08	74714.6	174221
			33.58	5414.94	74734.9	174040
			33.59	5315.54	74567.7	174117
			33.6	5440.25	74962	174132
			33.61	5714.23	75158.9	174168
			33.62	5770.47	75148.7	174178
			33.63	5559.08	75123.2	174410
			33.64	5546.56	74908.8	174385
			33.65	6039.33	75111.1	174015
			33.66	5796.04	75293.8	174162
			33.67	6161.25	75174.9	174480
			33.68	5833.45	75074.9	174463
			33.69	5644.28	75197.8	174476
			33.7	6053.14	75125.8	174612
			33.71	6237.54	75160	174707
			33.72	5838.79	75385.4	174489
			33.73	5829.81	75498.4	174469
			33.74	6003.91	75655.5	174619
			33.75	6253.7	75709.3	174913
			33.76	6277.74	75974.3	174937
			33.77	6287.22	75774	175056
			33.78	6157.65	75891.7	175053
			33.79	6070.32	76344.7	175147
			33.8	6010.39	76792.7	175017
			33.81	5855.44	76777.6	175068
			33.82	6204.34	76874.7	175337
			33.83	6092.77	77141.1	175650
			33.84	6117.09	77494.1	175632
			33.85	6382.59	78077.7	175577
			33.86	6658.28	78364.4	175660
			33.87	6684.41	78607.1	175877
			33.88	7020.63	78786.3	176200
			33.89	6744.67	79406.7	176613
			33.9	7089.88	79683.8	176847
			33.91	7356.37	79965	177252
			33.92	7545.6	80185.2	177954
			33.93	7414.16	80741.7	178220
			33.94	7248.07	81564	178244
			33.95	7356.23	82378.1	178443
			33.96	7344.4	83210.3	179241
			33.97	7512.2	83725.6	180015
			33.98	7705.23	84464.2	180365
			33.99	7516.17	85083.4	181027
			34	7470.53	85584.7	181294
			34.01	7536.36	86185.8	182118
			34.02	7541.12	87957.3	183019
			34.03	7797.16	88722.6	183582
			34.04	7903.16	88624.3	184156
			34.05	7900.48	88933.5	185092
			34.06	8069.81	89161	185904
			34.07	8067	89810	186491
			34.08	8506.68	90049.9	188147
			34.09	8406.64	90933	188744
			34.1	8400.24	91250.1	188639
			34.11	8194.11	91222.9	189384
			34.12	7942.73	91366.9	190374
			34.13	8090.47	91172.3	190466
			34.14	7957.22	90496.6	191349
			34.15	7898.79	89951.2	191604
			34.16	8125.93	90293.5	191829
			34.17	8268.87	90308.7	192896
			34.18	8390.92	90287	192520
			34.19	8315.41	89338.4	192438
			34.2	8497.95	88780.8	192406
			34.21	8661.77	88693.6	192681
			34.22	8430.17	88581	192190
			34.23	8202.92	88049	191759
			34.24	8477.94	87308.1	190932
			34.25	8383.33	87215.7	190472
			34.26	8392.72	87108.1	189863
			34.27	8564.28	86256.5	188871
			34.28	9145.76	85713.3	188309
			34.29	9091.66	85160	187612
			34.3	8638.25	85359.3	185869
			34.31	8843.96	85267.9	185447
			34.32	9299.66	84677.2	185708
			34.33	9177.45	84598.1	185135
			34.34	9324.32	84409.2	184403
			34.35	9412.14	84624.2	184117
			34.36	9301.58	84778.6	182761
			34.37	9284.43	85016.4	182661
			34.38	9615.48	85046.9	182387
			34.39	9917.51	84586.5	182550
			34.4	9310.6	85081.4	182250
			34.41	9666.67	85625.1	182598
			34.42	9643.07	86041.2	182404
			34.43	9562.72	85994.1	182281
			34.44	9781.96	85969.6	182350
			34.45	10140.4	85995	182324
			34.46	9976	86058.7	182244
			34.47	9777.55	86050.8	182572
			34.48	9747.12	85885.8	183150
			34.49	9759.17	86231	183216
			34.5	9866.17	86217.1	183502
			34.51	9763.39	85822.4	183407
			34.52	9788.67	85892.6	183820
			34.53	10332.5	85916.3	184523
			34.54	10049.6	84957.6	184658
			34.55	9855.3	84596.6	184583
			34.56	9727.84	84160.6	185530
			34.57	9858.43	83666.6	185120
			34.58	10274.9	83236.6	186017
			34.59	10461.3	82344.4	185817
			34.6	10399.5	82309.3	185617
			34.61	10540.5	81814.4	185543
			34.62	10024.2	81472.5	186000
			34.63	10246.9	80530.6	185881
			34.64	10278.8	79938.3	185678
			34.65	10088.7	80047.3	185486
			34.66	10183.7	79971.7	184895
			34.67	10560	79612.6	183928
			34.68	10676.1	79273.1	183470
			34.69	10528.8	78455.8	182944
			34.7	10427.2	78075.3	182307
			34.71	10548.9	77769.3	181756
			34.72	10868.6	77796.4	180921
			34.73	10736.4	77715.7	180503
			34.74	10933.3	76920.7	180077
			34.75	10874	77033.3	179989
			34.76	10573.1	77020.5	179120
			34.77	10631	76927	178653
			34.78	10252.5	76787.3	178407
			34.79	10347.8	76693.9	177943
			34.8	10805	76498.5	177661
			34.81	10863.5	76051.3	177255
			34.82	10995.8	75680.8	176679
			34.83	10875.5	75753.8	176452
			34.84	11395	76274.8	176332
			34.85	11332.1	76362.4	176109
			34.86	11197.2	75964	175949
			34.87	11503.1	75476.4	175838
			34.88	11087.1	75547.9	175662
			34.89	10860.3	75592.1	175082
			34.9	11198.7	75383.8	175337
			34.91	11647.3	75585.7	175712
			34.92	11354.5	75623.9	175378
			34.93	10897.6	75783.3	174769
			34.94	11025.9	75918.8	174921
			34.95	11231.5	76178.1	175141
			34.96	11069.1	76428.9	175046
			34.97	12011.7	76318.7	174803
			34.98	12055.5	76468.2	174754
			34.99	11862.5	76655.6	174972
			35	11728.7	76487.9	174893
			35.01	11695.4	76477.8	174848
			35.02	11680.3	76281.2	174820
			35.03	11818.8	76680.8	174799
			35.04	12226.7	77297.7	175248
			35.05	12658.3	77299	175407
			35.06	12178.4	77475.9	175115
			35.07	11493.3	78011.1	175027
			35.08	11465.5	78315.5	175233
			35.09	11619.5	78416.7	175545
			35.1	11960.1	78473.6	176189
			35.11	11888.4	78995.9	176331
			35.12	11700	80018.7	176286
			35.13	11680.6	80364.5	176083
			35.14	11655.1	80427.2	176169
			35.15	12381.6	81022.5	176805
			35.16	12470.6	81610	177215
			35.17	12298.9	82243.7	177423
			35.18	11720.9	82311.3	177423
			35.19	11722.8	83158.5	177938
			35.2	11525	83785.1	178064
			35.21	11501.8	84599.2	178802
			35.22	11758.2	85411	179243
			35.23	11781.9	86175.5	179783
			35.24	11529.3	86079.3	179909
			35.25	11506.1	86688.4	180879
			35.26	11592.2	87014.9	181428
			35.27	11850	87408.7	182285
			35.28	11467.4	87780.3	183562
			35.29	11375.7	88323.2	183920
			35.3	11543.1	88780.2	184177
			35.31	11294.3	88107.9	185156
			35.32	10736.4	88013.9	186380
			35.33	10716.4	88632.1	186702
			35.34	11286.6	87673.8	186578
			35.35	10782.8	87216.7	187504
			35.36	10594.9	87112.2	188077
			35.37	10098.7	86292.4	188310
			35.38	9598.58	86160.1	188537
			35.39	9891.05	85594.5	188734
			35.4	10229.6	85611	188931
			35.41	10316.7	84950.4	188407
			35.42	10121	84184.4	188560
			35.43	9623.95	83334.1	188215
			35.44	9759.37	82924.3	187965
			35.45	10352.7	82756.4	187150
			35.46	10057.1	81851	187242
			35.47	9728.43	80684.2	186744
			35.48	9938.41	80181	185389
			35.49	9654.37	80479.8	184887
			35.5	9231.79	79484.9	183680
			35.51	8962.79	78503.5	182802
			35.52	9194.28	78490.3	182720
			35.53	9001.71	78060.2	181806
			35.54	8926.6	77556.5	181079
			35.55	8104.63	77441.3	180566
			35.56	7893.61	77144.5	180191
			35.57	8321.66	76501.7	179452
			35.58	8631.91	76472	178853
			35.59	8290.36	76120.9	178646
			35.6	8053.27	76588.9	177814
			35.61	8037.93	76326.8	177467
			35.62	7632.77	76229.6	177252
			35.63	7760.94	75865.7	176634
			35.64	7573.83	75688.9	176480
			35.65	7773.19	75603.8	176439
			35.66	7482.21	75776.5	176316
			35.67	7148.44	75529.8	176117
			35.68	7144.14	75336.4	175734
			35.69	7250	75397.3	175083
			35.7	7239.35	75728.9	175132
			35.71	7125.78	76030.3	175592
			35.72	7081.5	76129.2	175316
			35.73	7361.29	75756	174974
			35.74	6959.28	75821.1	175074
			35.75	6851.07	75871.1	175281
			35.76	6494.83	75937	174931
			35.77	6265.22	76093.7	175080
			35.78	6285.84	75534.4	175082
			35.79	6624	75905.7	175384
			35.8	6111.63	75975.1	175056
			35.81	5551.67	76061.1	175303
			35.82	5938.89	75988.9	175364
			35.83	5980.71	75890.1	175700
			35.84	5777.6	76139.1	175704
			35.85	5828.14	76049.2	175754
			35.86	5039.53	76424.7	175792
			35.87	5345.35	76480.7	175689
			35.88	5867.99	76075.9	175605
			35.89	5880.71	76159.7	176037
			35.9	5877.31	75906.7	175874
			35.91	6140.68	76180.8	175791
			35.92	5435.89	76127	176077
			35.93	5452.73	75843.7	175978
			35.94	5258.2	75757.9	175742
			35.95	4964.94	75636.3	176075
			35.96	5154.94	75483.9	176393
			35.97	5206.88	75681.6	176500
			35.98	5065.15	75411.2	176289
			35.99	4863.36	74908.3	176338
			36	5223.81	74817.9	175950
			36.01	4913.99	75038.2	175732
			36.02	5315.5	74863.5	175731
			36.03	5268.76	74618.5	175939
			36.04	4840.83	74846	176198
			36.05	4716.67	74575.7	175704
			36.06	4705.43	74676.4	175529
			36.07	4561.13	74367.8	175463
			36.08	4722.18	74602.3	175410
			36.09	4795.64	74388	175309
			36.1	4725.77	74208	175168
			36.11	4634.84	74083.3	174693
			36.12	4891.54	74095	174571
			36.13	4771.9	74274	174388
			36.14	4811.68	74388.5	174430
			36.15	4242.56	74443.1	174130
			36.16	4408.68	74053.9	174077
			36.17	4778.94	73620.1	173993
			36.18	4445.04	73942.3	174133
			36.19	4365.69	74083.3	173858
			36.2	4345.15	74083.3	173744
			36.21	4261.88	74062.2	174178
			36.22	4202.28	73724.2	174060
			36.23	4522.28	73843.4	173665
			36.24	4600.93	73725	173650
			36.25	4332.42	73597.1	173934
			36.26	4331.12	73827.9	173935
			36.27	4559.23	73733.3	173656
			36.28	4136.86	73729.8	173478
			36.29	4203.48	73634.5	173684
			36.3	4268.39	73063.8	173691
			36.31	4299.15	73341.3	173538
			36.32	4278.31	73802.5	173627
			36.33	4184.16	73842.6	173512
			36.34	4208.15	73695.1	173424
			36.35	4365.06	73606.4	173580
			36.36	4325.4	73740.5	173845
			36.37	4161.97	73873.2	173737
			36.38	4065.12	73658.2	173479
			36.39	4027.25	73472.7	173388
			36.4	3908.99	73251.5	173489
			36.41	4113.29	73292.9	173593
			36.42	4375.99	73503.6	173454
			36.43	3847.14	73585.5	173544
			36.44	3795.33	73619.9	173759
			36.45	4065.28	73325.7	173203
			36.46	4038.12	73534	173269
			36.47	4152.69	73549.3	173319
			36.48	4212.03	73531.3	173373
			36.49	4104.56	73486.6	173531
			36.5	4207.07	73559.6	173477
			36.51	3968.55	73382.1	173324
			36.52	4012.96	73357.4	173482
			36.53	3909.99	73556.1	173026
			36.54	3747.04	73713.1	173268
			36.55	4117.25	73626.6	173299
			36.56	4141.37	73893.1	173274
			36.57	4361.6	73686.5	173464
			36.58	4205.63	73302.8	173389
			36.59	3877.38	73388.2	173577
			36.6	3702.65	73524.9	173873
			36.61	3788.01	73269.3	173562
			36.62	3935.36	73360.2	173410
			36.63	3998.01	73682.8	173201
			36.64	3928.96	73655.5	173252
			36.65	3780.48	73292.4	173319
			36.66	3688.44	73606	173402
			36.67	3867.12	73813.9	173465
			36.68	3886.87	73706.5	173420
			36.69	4011.06	73327.7	173526
			36.7	3800.42	73119.2	173268
			36.71	3812.98	73215	173304
			36.72	3671.05	73156	173463
			36.73	3849.61	73401.2	173315
			36.74	3836.72	73451.1	173234
			36.75	3981.14	73492.3	173256
			36.76	3884.4	73156.4	173536
			36.77	3933.33	73456.9	173643
			36.78	3932.67	73781.3	173314
			36.79	3902.9	73682.4	173202
			36.8	4049.69	73636.8	173316
			36.81	4031.23	73806.2	173281
			36.82	3918.69	73229.9	173173
			36.83	4033.61	73039.2	173527
			36.84	4045.99	73383.3	173186
			36.85	3802.31	73382.6	173367
			36.86	3949.51	73335.8	173368
			36.87	3919.01	73497.9	173444
			36.88	4080.2	73347.8	173051
			36.89	3847.66	73189.1	173152
			36.9	3667.68	73633.5	173335
			36.91	3750.57	73647.5	173447
			36.92	3802.52	73432.4	173218
			36.93	4033.84	73350	173300
			36.94	4082.07	73351.1	173302
			36.95	3946.18	73464.8	173482
			36.96	3518.03	73250.7	173335
			36.97	3682.96	73334.1	173551
			36.98	3634.36	73433	173664
			36.99	3783.44	73384.7	173350
			37	3800.65	73600.1	173350
			37.01	3916.26	73615.3	173433
			37.02	3833.47	73333.8	173383
			37.03	3867.26	73433.5	173201
			37.04	4033.72	73467	173351
			37.05	4165.19	73566.5	173533
			37.06	3516.72	73499.8	173400
			37.07	3549.99	73366.7	173333
			37.08	3533.39	73449.9	173467
			37.09	3716.61	73100.1	173317
			37.1	3550.16	73299.8	173250
			37.11	3782.95	73316.6	173350
			37.12	3567.16	73416.4	173550
			37.13	3483.58	73499.8	173234
			37.14	3582.97	73566.4	173449
			37.15	3749.29	73284.5	173566
			37.16	3650.49	73266.7	173318
			37.17	3318.52	73250.1	173383
			37.18	3681.05	73349.4	173317
			37.19	3848.86	73201	173333
			37.2	3601.88	73133.8	173267
			37.21	3616.53	73298.6	173052
			37.22	3765.34	73415.6	173248
			37.23	3733.65	73581.8	173514
			37.24	3931.31	73451.4	173401
			37.25	3817.93	73499.5	173565
			37.26	3816.67	73252.9	173089
			37.27	3454.43	73365.3	173116
			37.28	3910.72	73399.6	173199
			37.29	3587.8	73564.4	173266
			37.3	3665.5	73353	173185
			37.31	3765.2	73547.1	173233
			37.32	3996.42	73599.2	173118
			37.33	3852.4	73632.8	173248
			37.34	3817.22	73338.3	173365
			37.35	3685.64	73382.5	173481
			37.36	3617.86	73465.2	173271
			37.37	3338.61	73335.8	173496
			37.38	3480.45	73415.1	173091
			37.39	3695.69	73351.3	173263
			37.4	3846.92	73513.2	173381
			37.41	3752.12	73386.2	173416
			37.42	3701.09	73220.3	173156
			37.43	3797.75	73249.2	173345
			37.44	3718.6	73477.9	173252
			37.45	3505.16	73499.6	173331
			37.46	3532.52	73695.1	173122
			37.47	3484.59	73667.5	173312
			37.48	3580.76	73098.4	173008
			37.49	3437.3	73196.9	173260
			37.5	3530.63	73232.4	172796
			37.51	3403.7	73071.3	172881
			37.52	3416.2	73471.5	173159
			37.53	3513.76	73564.2	173280
			37.54	3613.7	73210.9	173122
			37.55	3713.64	73119.2	173278
			37.56	3603.61	73358.9	173703
			37.57	3470.88	73463.5	173539
			37.58	3950.54	73095.7	173340
			37.59	3676.54	73180	173124
			37.6	3521.7	73441.1	172988
			37.61	3709.82	73546.6	173032
			37.62	3523.64	73292.6	173082
			37.63	3548.82	73283.3	173244
			37.64	3598.19	73363.7	173314
			37.65	3423.41	73479	173012
			37.66	3577.09	73531.5	172952
			37.67	3743.65	73357	173255
			37.68	3830.11	73350	173267
			37.69	3641.21	73590.1	173171
			37.7	3393.34	73504	173199
			37.71	3287.4	73292.1	173360
			37.72	3650.82	73491	173191
			37.73	3650.7	73356.3	172976
			37.74	3538.31	72999	173158
			37.75	3134.7	73126.8	173151
			37.76	3196.34	73276.7	173007
			37.77	3550.32	73347	172984
			37.78	3757.62	73556.9	173270
			37.79	3862.08	73280.4	173442
			37.8	3866.67	73203.1	173371
			37.81	3707.86	73104.7	173287
			37.82	3652.39	73242.8	173458
			37.83	3570.7	73250	173435
			37.84	3630.06	73297.5	173069
			37.85	3744.2	73157.5	173224
			37.86	3670.87	73339.9	173138
			37.87	3461.06	73539.8	173165
			37.88	3513.22	73439.4	173230
			37.89	3627.23	73259.6	173518
			37.9	3838.52	73423.6	173360
			37.91	3834.23	73386	173382
			37.92	3912.14	73320.3	173289
			37.93	4042.68	73426.9	173504
			37.94	3530.57	73338.9	173107
			37.95	3610.11	73301.9	173398
			37.96	3616.67	73237.1	173448
			37.97	3600.96	73280.5	173262
			37.98	3521.51	73267.6	173313
			37.99	3312.74	73423.5	173474
			38	3221.62	73527.4	173468
			38.01	3482.97	73470.7	173388
			38.02	3515.66	73529.3	173289
			38.03	3532.31	73470.8	173518
			38.04	3298.84	73435.4	173627
			38.05	3564.53	73495.8	173337
			38.06	3755.06	73359.5	173504
			38.07	3641.86	73568.4	173532
			38.08	3368.3	73100	173502
			38.09	3459.05	73331.5	173391
			38.1	3746.9	73676.9	173368
			38.11	3564.42	73466.6	173273
			38.12	3487.81	73465.5	173127
			38.13	3452.26	73606.5	173614
			38.14	3589.73	73740.9	173246
			38.15	3444.85	73501.8	173418
			38.16	3758.91	73297.3	173588
			38.17	3643.89	73391.8	173197
			38.18	3788.16	73415.5	173306
			38.19	3660.76	73432.1	173348
			38.2	3603.62	73216.9	173056
			38.21	3615.45	73354.5	173250
			38.22	3601.23	73474.7	173529
			38.23	3553.71	73776.5	173519
			38.24	3735.02	73738.3	173332
			38.25	3657.55	73594.7	173132
			38.26	3557.62	73460.2	173348
			38.27	3396.14	73726.9	173567
			38.28	3583.21	73796.1	173245
			38.29	3569.27	73892.2	173263
			38.3	3612.73	73869.3	173343
			38.31	3585.98	74050.8	173626
			38.32	3430.01	74158.7	173757
			38.33	3569.89	73936.8	173721
			38.34	3537.4	73977.9	173319
			38.35	3563.93	74075.1	173452
			38.36	3658.41	74113.9	173696
			38.37	3422.2	74636.1	173625
			38.38	3613.76	74622.3	173617
			38.39	3679.11	74784.5	173662
			38.4	3774.82	74510.3	173712
			38.41	3524.32	74605.2	173854
			38.42	3576.13	74525.3	173791
			38.43	3963.7	74821	173859
			38.44	3695.92	75169.3	174004
			38.45	3393.18	75473.5	174032
			38.46	3351.49	75712.6	173942
			38.47	3516.89	75612	173873
			38.48	3654.62	75569.7	174170
			38.49	3666.67	76021.2	174155
			38.5	3515.27	76384.6	174407
			38.51	3545.39	76431.8	174327
			38.52	3716.3	76992.7	174302
			38.53	3461.39	77291.7	174557
			38.54	3644.7	77694.1	175036
			38.55	3742.1	77567.4	175355
			38.56	3825.38	77550	175338
			38.57	3577.22	77444.5	175469
			38.58	3700.55	77463.4	175619
			38.59	3897.2	77737.5	175678
			38.6	3886.6	77977.1	176225
			38.61	3507.76	77939.9	176809
			38.62	3451.66	78023.4	176822
			38.63	3690.02	77928.3	176952
			38.64	3746.65	78156.5	177177
			38.65	3600.2	77763.9	177814
			38.66	3523.45	77462.2	177853
			38.67	3875.68	77119.2	177656
			38.68	3826.98	77486.9	178007
			38.69	3562.73	77548.3	178364
			38.7	3533.33	77236.5	178400
			38.71	3473.67	77125.4	178087
			38.72	3720.06	77012.3	178080
			38.73	3601.05	76717	178783
			38.74	3464.26	76475	178867
			38.75	3554.11	76390.5	178629
			38.76	3655.84	76532	178214
			38.77	3636.96	76371.8	178523
			38.78	3588.81	75800.9	178685
			38.79	3790.97	75496	178077
			38.8	3653.64	75318.5	177822
			38.81	3766.62	75418.5	177652
			38.82	3857.33	74989.4	177456
			38.83	3615.26	74889	177064
			38.84	3524.22	74824.2	176765
			38.85	3605.27	74713.3	176792
			38.86	3542.88	74847.6	176903
			38.87	3887.24	74763.4	176356
			38.88	3727.03	74366.9	175885
			38.89	3493.85	74198.9	175539
			38.9	3584.38	74433.5	175544
			38.91	3600	74422.6	175491
			38.92	3629.39	74240.4	175131
			38.93	3677.38	74481	175157
			38.94	3976.77	74560.7	175035
			38.95	3708.78	74200.1	174709
			38.96	3593.41	74150	174491
			38.97	3583.33	74135.4	174511
			38.98	3539.45	73723.7	174517
			38.99	3489.48	73754.4	174312
			39	3454.12	74044.2	174093
			39.01	3654.37	73835.2	173891
			39.02	3493.7	73814.6	173692
			39.03	3364.63	73510.6	173944
			39.04	3408.26	73423	173911
			39.05	3329.34	73736.9	173958
			39.06	3273.03	74001.5	173676
			39.07	3266.67	73844.4	173735
			39.08	3528.09	73598.8	173663
			39.09	3842.42	73639.2	173592
			39.1	3970.35	73795	173728
			39.11	3780.45	73773.2	173822
			39.12	3677.59	73694.3	173790
			39.13	3637.72	73726.7	173885
			39.14	3691.18	73386.3	173654
			39.15	3685.55	73550.1	173241
			39.16	3755.53	73496.7	173804
			39.17	3492.52	73266.9	173626
			39.18	3781.61	73651.5	173497
			39.19	3501.96	73601.4	173498
			39.2	3766.73	73468.2	173442
			39.21	3672.8	73435.6	173246
			39.22	3606.87	73764	173389
			39.23	3226.5	73658.6	173445
			39.24	3066.18	73590.3	173436
			39.25	3365.57	73827.2	173448
			39.26	3459.67	73895.3	173321
			39.27	3466.67	73627.9	173099
			39.28	3323.54	73597.6	173253
			39.29	3171.28	73714.4	173455
			39.3	3607.33	74004.9	173469
			39.31	3654.77	74221.4	173410
			39.32	3378.86	74150.1	173386
			39.33	3247.78	74005	173398
			39.34	3589.57	74111.6	173315
			39.35	3877.82	74090.6	173414
			39.36	3689.01	73955.3	173647
			39.37	3479.39	74388.3	173726
			39.38	3691.52	74424	173804
			39.39	3662.35	74175.3	173575
			39.4	3550.7	73906.4	173491
			39.41	3320.7	74306.1	173710
			39.42	3566.64	74496.7	173962
			39.43	3503.43	74276	173858
			39.44	3172.16	74289.9	173791
			39.45	3187.34	74342.4	173755
			39.46	3341.23	74237	174117
			39.47	3239.65	74343.7	174310
			39.48	3541.01	73971.8	174079
			39.49	3698.64	73942.3	174442
			39.5	3505.45	73851.4	174460
			39.51	3171.18	73805.2	174323
			39.52	3243.21	74081.2	174483
			39.53	3393.11	74020.9	174531
			39.54	3458.78	74056.2	174337
			39.55	3466.67	74333.2	174258
			39.56	3494.7	74229.1	174306
			39.57	3331.91	74144	174373
			39.58	3216.02	74091.3	174425
			39.59	3311.89	74069.3	174643
			39.6	3165.62	74108.6	174348
			39.61	3342.82	74060.8	174297
			39.62	3327.51	73924.4	174133
			39.63	3484.01	73802.4	173905
			39.64	3656.01	73880.9	174062
			39.65	3488.4	74081	174309
			39.66	3714.36	73991.4	174336
			39.67	3738.86	74050.1	173944
			39.68	3775.01	73913.9	173825
			39.69	3491.81	73869.5	173872
			39.7	3599.79	73991.5	173953
			39.71	3591.75	73933.5	173884
			39.72	3680.29	73736.6	173881
			39.73	3810.72	73617	173607
			39.74	3667.38	73710.6	173564
			39.75	3508.96	73636.6	173719
			39.76	3483.33	73354.3	173598
			39.77	3524.73	73479.4	173525
			39.78	3588.49	73571.8	173723
			39.79	3448.45	73555.8	173739
			39.8	3485.5	73412.3	173623
			39.81	3307.41	73686	173655
			39.82	3582.83	73447.6	173598
			39.83	3485.17	73355.9	173666
			39.84	3106.87	73432.4	173601
			39.85	3184.2	73175.7	173350
			39.86	3312.6	73390.8	173204
			39.87	3579.82	73819.7	173512
			39.88	3592.28	73612.6	173871
			39.89	3473.95	73522.7	173674
			39.9	3477.32	73940.2	173494
			39.91	3456.03	73773.9	173740
			39.92	3463.64	73675.7	173568
			39.93	3453.03	73775.7	173653
			39.94	3395.51	73827.2	173656
			39.95	3465	73710.8	173446
			39.96	3388.13	73642.5	173482
			39.97	3516.15	73606.2	173595
[truncated: 4,003 more rows]

## Sheet: Figure 1p
			Critical dimension (μm)	Shrinkage (%)
			19.91	1.75791
			18.84	1.27389
			18.07	1.82623
			16.74	2.27001
			15.97	2.31684
			14.89	1.27602
			14.08	1.98864
			12.88	2.32919
			11.89	3.28007
			11.03	3.26383
			9.96	3.51406
			9.01	2.55272
			7.9	3.16456
			7.04	4.11932
			5.97	3.51759
			5.06	5.33597
			4.08	6.37255
			3.22	9.00621
			2.09	10.5263
			0.97	16.4948

## Sheet: Figure 2b
				Laser power (mW)	Line width (nm)
				5.8707	36
				6.29902	52
				6.74252	67
				7.20079	80
				7.67337	112
				8.15979	131
				8.65952	167
				9.17199	205
				9.69663	231
				10.2328	256
				10.7798	295
				11.3371	321
				11.9038	346
				12.4793	378

## Sheet: Figure 2c
				Laser power (mW)	Line width (nm)
				2.22891	58
				2.47743	72
				2.74228	81
				3.02364	112
				3.32164	130
				3.63631	156
				3.96767	205
				4.31565	233
				4.68014	252
				5.06096	280
				5.4579	289
				5.8707	309

## Sheet: Figure 2d
				Laser power (mW)	Line width (nm)
				4.68014	35
				5.06096	45
				5.4579	54
				5.8707	72
				6.29902	100
				6.74252	123
				7.20079	139
				7.67337	140
				8.15979	156
				8.65952	167
				9.17199	179
				9.69663	197
				10.2328	207
				10.7798	217
				11.3371	226
				11.9038	246
				12.4793	256
				13.0628	276
				13.6535	305

## Sheet: Figure 2e
				Position (nm)	Intensity profile (a.u.)
				0	120
				2.7915	123
				5.58301	125
				8.37451	127
				11.166	122
				13.9575	128
				16.749	122
				19.5405	128
				22.332	131
				25.1235	134
				27.915	125
				30.7065	119
				33.498	133
				36.2895	128
				39.081	131
				41.8725	128
				44.6641	133
				47.4556	139
				50.2471	132
				53.0386	129
				55.8301	116
				58.6216	113
				61.4131	125
				64.2046	129
				66.9961	143
				69.7876	125
				72.5791	131
				75.3706	125
				78.1621	125
				80.9536	125
				83.7451	128
				86.5366	122
				89.3281	136
				92.1196	129
				94.9111	119
				97.7026	136
				100.494	118
				103.286	132
				106.077	114
				108.869	120
				111.66	129
				114.452	120
				117.243	118
				120.035	118
				122.826	130
				125.618	118
				128.409	120
				131.201	130
				133.992	133
				136.784	128
				139.575	127
				142.367	116
				145.158	113
				147.95	113
				150.741	111
				153.533	112
				156.324	114
				159.116	102
				161.907	115
				164.699	112
				167.49	116
				170.282	111
				173.073	105
				175.865	107
				178.656	105
				181.448	107
				184.239	105
				187.031	98
				189.822	110
				192.614	118
				195.405	113
				198.197	93
				200.988	91
				203.78	107
				206.571	98
				209.363	130
				212.154	183
				214.946	203
				217.737	228
				220.529	230
				223.32	226
				226.112	219
				228.903	224
				231.695	224
				234.486	202
				237.278	200
				240.069	176
				242.861	174
				245.652	173
				248.444	172
				251.235	178
				254.027	166
				256.818	165
				259.61	172
				262.401	142
				265.193	125
				267.984	104
				270.776	82
				273.567	79
				276.359	88
				279.15	80
				281.942	76
				284.733	73
				287.525	75
				290.316	83
				293.108	71
				295.899	80
				298.691	80
				301.482	79
				304.274	82
				307.065	93
				309.857	91
				312.648	100
				315.44	104
				318.231	98
				321.023	104
				323.814	107
				326.606	101
				329.397	92
				332.189	96
				334.98	111
				337.772	104
				340.563	111
				343.355	103
				346.146	112
				348.938	123
				351.729	116
				354.521	129
				357.312	123
				360.104	113
				362.895	125
				365.687	111
				368.478	103
				371.27	110
				374.061	109
				376.853	124
				379.644	116
				382.436	118
				385.227	132
				388.019	124
				390.81	131
				393.602	122
				396.393	131
				399.185	134
				401.976	112
				404.768	131
				407.559	116
				410.351	125
				413.142	121
				415.934	132
				418.725	129
				421.517	116
				424.308	123
				427.1	125

## Sheet: Figure 2f
				Position (nm)	Intensity profile (a.u.)
				0	119
				2.7913	103
				5.58261	106
				8.37391	103
				11.1652	107
				13.9565	112
				16.7478	109
				19.5391	116
				22.3304	115
				25.1217	119
				27.913	119
				30.7043	104
				33.4956	109
				36.2869	113
				39.0783	113
				41.8696	113
				44.6609	103
				47.4522	116
				50.2435	101
				53.0348	107
				55.8261	110
				58.6174	109
				61.4087	102
				64.2	103
				66.9913	102
				69.7826	118
				72.5739	106
				75.3652	116
				78.1565	125
				80.9478	113
				83.7391	119
				86.5304	106
				89.3217	102
				92.113	110
				94.9043	122
				97.6956	121
				100.487	116
				103.278	116
				106.07	107
				108.861	118
				111.652	107
				114.443	106
				117.235	121
				120.026	115
				122.817	111
				125.609	118
				128.4	114
				131.191	122
				133.983	111
				136.774	112
				139.565	112
				142.357	107
				145.148	123
				147.939	120
				150.73	124
				153.522	114
				156.313	116
				159.104	124
				161.896	114
				164.687	121
				167.478	120
				170.27	119
				173.061	111
				175.852	116
				178.643	114
				181.435	113
				184.226	92
				187.017	111
				189.809	114
				192.6	101
				195.391	112
				198.183	107
				200.974	104
				203.765	112
				206.556	98
				209.348	96
				212.139	100
				214.93	107
				217.722	106
				220.513	105
				223.304	106
				226.096	116
				228.887	109
				231.678	113
				234.47	102
				237.261	92
				240.052	97
				242.843	105
				245.635	87
				248.426	102
				251.217	105
				254.009	89
				256.8	96
				259.591	104
				262.383	116
				265.174	134
				267.965	152
				270.756	166
				273.548	164
				276.339	170
				279.13	170
				281.922	174
				284.713	176
				287.504	165
				290.296	167
				293.087	161
				295.878	139
				298.67	122
				301.461	111
				304.252	101
				307.043	103
				309.835	98
				312.626	98
				315.417	103
				318.209	98
				321	85
				323.791	96
				326.583	94
				329.374	107
				332.165	101
				334.956	116
				337.748	125
				340.539	107
				343.33	107
				346.122	109
				348.913	116
				351.704	106
				354.496	115
				357.287	110
				360.078	98
				362.87	111
				365.661	113
				368.452	102
				371.243	113
				374.035	116
				376.826	119
				379.617	107
				382.409	118
				385.2	111
				387.991	106
				390.783	106
				393.574	107
				396.365	113
				399.156	113
				401.948	111
				404.739	109
				407.53	121
				410.322	118
				413.113	109
				415.904	114
				418.696	100
				421.487	124
				424.278	107
				427.07	102
				429.861	115
				432.652	112
				435.443	122
				438.235	113
				441.026	116
				443.817	109
				446.609	115
				449.4	116
				452.191	114
				454.983	111
				457.774	104
				460.565	109
				463.356	116
				466.148	107
				468.939	109
				471.73	123
				474.522	101
				477.313	116
				480.104	98
				482.896	106
				485.687	113
				488.478	105
				491.269	107
				494.061	104
				496.852	116
				499.643	107
				502.435	120
				505.226	111
				508.017	115
				510.809	111
				513.6	116
				516.391	118
				519.183	118
				521.974	114
				524.765	124
				527.556	113
				530.348	107
				533.139	107
				535.93	102
				538.722	118
				541.513	116
				544.304	119
				547.096	107
				549.887	120
				552.678	109
				555.47	107
				558.261	119
				561.052	123
				563.843	116
				566.635	124
				569.426	111
				572.217	123
				575.009	120
				577.8	110

[truncated: 21 more sheets: Figure 2g, Figure 2h, Figure 2i, Figure 3a, Figure 3b, Figure 3d, Figure 3k, Figure 3l, Figure 3m, Figure 4c, Figure 4d, Figure 4e, Figure 4g, Supplementary Figure 3, Supplementary Figure 4, Supplementary Figure 5, Supplementary Figure 9, Supplementary Figure 11, Supplementary Figure 13, Supplementary Figure 19 …]
